# Supplementary material for: Predicting the potential global distribution of Ixodes pacificus under climate change
Source: PLoS One. 2024 Aug 27;19(8):e0309367. doi: 10.1371/journal.pone.0309367 (PMC11349213; doi:10.1371/journal.pone.0309367)
Supplement: S1 File — (XLSX) [file pone.0309367.s001.xlsx]

## Sheet: Sheet1
species name	Longitude	Latitude
Ixodes pacificus	-72.1993	42.4355
Ixodes pacificus	-72.1993	42.4355
Ixodes pacificus	-72.1993	42.4355
Ixodes pacificus	-72.1993	42.4355
Ixodes pacificus	-72.1993	42.4355
Ixodes pacificus	-72.1993	42.4355
Ixodes pacificus	-72.1993	42.4355
Ixodes pacificus	-72.1993	42.4355
Ixodes pacificus	-72.1993	42.4355
Ixodes pacificus	-72.1993	42.4355
Ixodes pacificus	-72.1993	42.4355
Ixodes pacificus	-72.1993	42.4355
Ixodes pacificus	-72.1993	42.4355
Ixodes pacificus	-72.1993	42.4355
Ixodes pacificus	-72.1993	42.4355
Ixodes pacificus	-72.1993	42.4355
Ixodes pacificus	-72.1993	42.4355
Ixodes pacificus	-72.1993	42.4355
Ixodes pacificus	-72.1993	42.4355
Ixodes pacificus	-72.1993	42.4355
Ixodes pacificus	-72.1993	42.4355
Ixodes pacificus	-72.1993	42.4355
Ixodes pacificus	-72.1993	42.4355
Ixodes pacificus	-72.1993	42.4355
Ixodes pacificus	-72.1993	42.4355
Ixodes pacificus	-72.1993	42.4355
Ixodes pacificus	-72.1993	42.4355
Ixodes pacificus	-72.1993	42.4355
Ixodes pacificus	-72.1993	42.4355
Ixodes pacificus	-72.1993	42.4355
Ixodes pacificus	-72.1993	42.4355
Ixodes pacificus	-72.1993	42.4355
Ixodes pacificus	-72.1993	42.4355
Ixodes pacificus	-72.1993	42.4355
Ixodes pacificus	-72.1993	42.4355
Ixodes pacificus	-72.1993	42.4355
Ixodes pacificus	-72.1993	42.4355
Ixodes pacificus	-72.1993	42.4355
Ixodes pacificus	-72.1993	42.4355
Ixodes pacificus	-72.1993	42.4355
Ixodes pacificus	-72.1993	42.4355
Ixodes pacificus	-72.1993	42.4355
Ixodes pacificus	-72.1993	42.4355
Ixodes pacificus	-72.1993	42.4355
Ixodes pacificus	-72.1993	42.4355
Ixodes pacificus	-72.1993	42.4355
Ixodes pacificus	-72.1993	42.4355
Ixodes pacificus	-72.1993	42.4355
Ixodes pacificus	-72.1993	42.4355
Ixodes pacificus	-72.1993	42.4355
Ixodes pacificus	-72.1993	42.4355
Ixodes pacificus	-72.1993	42.4355
Ixodes pacificus	-72.1993	42.4355
Ixodes pacificus	-72.1993	42.4355
Ixodes pacificus	-72.1993	42.4355
Ixodes pacificus	-72.1993	42.4355
Ixodes pacificus	-72.1993	42.4355
Ixodes pacificus	-72.1993	42.4355
Ixodes pacificus	-72.1993	42.4355
Ixodes pacificus	-72.1993	42.4355
Ixodes pacificus	-72.1993	42.4355
Ixodes pacificus	-72.1993	42.4355
Ixodes pacificus	-72.1993	42.4355
Ixodes pacificus	-72.1993	42.4355
Ixodes pacificus	-72.1993	42.4355
Ixodes pacificus	-72.1993	42.4355
Ixodes pacificus	-72.1993	42.4355
Ixodes pacificus	-72.1993	42.4355
Ixodes pacificus	-72.1993	42.4355
Ixodes pacificus	-72.1993	42.4355
Ixodes pacificus	-72.1993	42.4355
Ixodes pacificus	-72.1993	42.4355
Ixodes pacificus	-72.1993	42.4355
Ixodes pacificus	-72.1993	42.4355
Ixodes pacificus	-72.1993	42.4355
Ixodes pacificus	-72.1993	42.4355
Ixodes pacificus	-72.1993	42.4355
Ixodes pacificus	-72.1993	42.4355
Ixodes pacificus	-72.1993	42.4355
Ixodes pacificus	-72.1993	42.4355
Ixodes pacificus	-72.1993	42.4355
Ixodes pacificus	-72.1993	42.4355
Ixodes pacificus	-72.1993	42.4355
Ixodes pacificus	-72.1993	42.4355
Ixodes pacificus	-72.1993	42.4355
Ixodes pacificus	-72.1993	42.4355
Ixodes pacificus	-72.1993	42.4355
Ixodes pacificus	-72.1993	42.4355
Ixodes pacificus	-72.1993	42.4355
Ixodes pacificus	-72.1993	42.4355
Ixodes pacificus	-72.1993	42.4355
Ixodes pacificus	-72.1993	42.4355
Ixodes pacificus	-72.1993	42.4355
Ixodes pacificus	-72.1993	42.4355
Ixodes pacificus	-72.1993	42.4355
Ixodes pacificus	-72.1993	42.4355
Ixodes pacificus	-72.1993	42.4355
Ixodes pacificus	-72.1993	42.4355
Ixodes pacificus	-72.1993	42.4355
Ixodes pacificus	-72.1993	42.4355
Ixodes pacificus	-72.1993	42.4355
Ixodes pacificus	-72.1993	42.4355
Ixodes pacificus	-72.1993	42.4355
Ixodes pacificus	-72.1993	42.4355
Ixodes pacificus	-72.1993	42.4355
Ixodes pacificus	-72.1993	42.4355
Ixodes pacificus	-72.1993	42.4355
Ixodes pacificus	-72.1993	42.4355
Ixodes pacificus	-72.1993	42.4355
Ixodes pacificus	-72.1993	42.4355
Ixodes pacificus	-72.1993	42.4355
Ixodes pacificus	-72.1993	42.4355
Ixodes pacificus	-72.1993	42.4355
Ixodes pacificus	-72.1993	42.4355
Ixodes pacificus	-72.1993	42.4355
Ixodes pacificus	-72.1993	42.4355
Ixodes pacificus	-72.1993	42.4355
Ixodes pacificus	-72.1993	42.4355
Ixodes pacificus	-72.1993	42.4355
Ixodes pacificus	-72.1993	42.4355
Ixodes pacificus	-72.1993	42.4355
Ixodes pacificus	-72.1993	42.4355
Ixodes pacificus	-72.1993	42.4355
Ixodes pacificus	-72.1993	42.4355
Ixodes pacificus	-72.1993	42.4355
Ixodes pacificus	-72.1993	42.4355
Ixodes pacificus	-72.1993	42.4355
Ixodes pacificus	-72.1993	42.4355
Ixodes pacificus	-72.1993	42.4355
Ixodes pacificus	-72.1993	42.4355
Ixodes pacificus	-72.228	42.4269
Ixodes pacificus	-72.228	42.4269
Ixodes pacificus	-72.228	42.4269
Ixodes pacificus	-72.228	42.4269
Ixodes pacificus	-72.228	42.4269
Ixodes pacificus	-72.228	42.4269
Ixodes pacificus	-72.228	42.4269
Ixodes pacificus	-72.228	42.4269
Ixodes pacificus	-72.228	42.4269
Ixodes pacificus	-72.228	42.4269
Ixodes pacificus	-72.228	42.4269
Ixodes pacificus	-72.228	42.4269
Ixodes pacificus	-72.228	42.4269
Ixodes pacificus	-72.228	42.4269
Ixodes pacificus	-72.228	42.4269
Ixodes pacificus	-72.228	42.4269
Ixodes pacificus	-72.228	42.4269
Ixodes pacificus	-72.228	42.4269
Ixodes pacificus	-72.228	42.4269
Ixodes pacificus	-72.228	42.4269
Ixodes pacificus	-72.228	42.4269
Ixodes pacificus	-72.228	42.4269
Ixodes pacificus	-72.228	42.4269
Ixodes pacificus	-72.228	42.4269
Ixodes pacificus	-72.228	42.4269
Ixodes pacificus	-72.228	42.4269
Ixodes pacificus	-72.228	42.4269
Ixodes pacificus	-72.228	42.4269
Ixodes pacificus	-72.228	42.4269
Ixodes pacificus	-72.228	42.4269
Ixodes pacificus	-72.228	42.4269
Ixodes pacificus	-72.228	42.4269
Ixodes pacificus	-72.228	42.4269
Ixodes pacificus	-72.228	42.4269
Ixodes pacificus	-72.228	42.4269
Ixodes pacificus	-72.228	42.4269
Ixodes pacificus	-72.228	42.4269
Ixodes pacificus	-72.228	42.4269
Ixodes pacificus	-72.228	42.4269
Ixodes pacificus	-72.228	42.4269
Ixodes pacificus	-72.228	42.4269
Ixodes pacificus	-72.228	42.4269
Ixodes pacificus	-72.228	42.4269
Ixodes pacificus	-72.228	42.4269
Ixodes pacificus	-72.228	42.4269
Ixodes pacificus	-72.228	42.4269
Ixodes pacificus	-72.228	42.4269
Ixodes pacificus	-72.228	42.4269
Ixodes pacificus	-72.228	42.4269
Ixodes pacificus	-72.228	42.4269
Ixodes pacificus	-72.228	42.4269
Ixodes pacificus	-72.228	42.4269
Ixodes pacificus	-72.228	42.4269
Ixodes pacificus	-72.228	42.4269
Ixodes pacificus	-72.228	42.4269
Ixodes pacificus	-72.228	42.4269
Ixodes pacificus	-72.228	42.4269
Ixodes pacificus	-72.228	42.4269
Ixodes pacificus	-72.228	42.4269
Ixodes pacificus	-72.228	42.4269
Ixodes pacificus	-72.228	42.4269
Ixodes pacificus	-72.228	42.4269
Ixodes pacificus	-72.228	42.4269
Ixodes pacificus	-72.228	42.4269
Ixodes pacificus	-72.228	42.4269
Ixodes pacificus	-72.228	42.4269
Ixodes pacificus	-72.228	42.4269
Ixodes pacificus	-72.228	42.4269
Ixodes pacificus	-72.228	42.4269
Ixodes pacificus	-72.228	42.4269
Ixodes pacificus	-72.228	42.4269
Ixodes pacificus	-72.228	42.4269
Ixodes pacificus	-72.228	42.4269
Ixodes pacificus	-72.228	42.4269
Ixodes pacificus	-72.228	42.4269
Ixodes pacificus	-72.228	42.4269
Ixodes pacificus	-72.228	42.4269
Ixodes pacificus	-72.228	42.4269
Ixodes pacificus	-72.228	42.4269
Ixodes pacificus	-72.228	42.4269
Ixodes pacificus	-72.228	42.4269
Ixodes pacificus	-72.228	42.4269
Ixodes pacificus	-72.228	42.4269
Ixodes pacificus	-72.228	42.4269
Ixodes pacificus	-72.228	42.4269
Ixodes pacificus	-72.228	42.4269
Ixodes pacificus	-72.228	42.4269
Ixodes pacificus	-72.228	42.4269
Ixodes pacificus	-72.228	42.4269
Ixodes pacificus	-72.228	42.4269
Ixodes pacificus	-72.228	42.4269
Ixodes pacificus	-72.228	42.4269
Ixodes pacificus	-72.228	42.4269
Ixodes pacificus	-72.228	42.4269
Ixodes pacificus	-72.228	42.4269
Ixodes pacificus	-72.228	42.4269
Ixodes pacificus	-72.228	42.4269
Ixodes pacificus	-72.228	42.4269
Ixodes pacificus	-72.228	42.4269
Ixodes pacificus	-72.228	42.4269
Ixodes pacificus	-72.228	42.4269
Ixodes pacificus	-72.228	42.4269
Ixodes pacificus	-72.228	42.4269
Ixodes pacificus	-72.228	42.4269
Ixodes pacificus	-72.228	42.4269
Ixodes pacificus	-72.228	42.4269
Ixodes pacificus	-72.228	42.4269
Ixodes pacificus	-72.228	42.4269
Ixodes pacificus	-72.228	42.4269
Ixodes pacificus	-72.228	42.4269
Ixodes pacificus	-72.228	42.4269
Ixodes pacificus	-72.228	42.4269
Ixodes pacificus	-72.228	42.4269
Ixodes pacificus	-72.228	42.4269
Ixodes pacificus	-72.228	42.4269
Ixodes pacificus	-72.228	42.4269
Ixodes pacificus	-72.228	42.4269
Ixodes pacificus	-72.228	42.4269
Ixodes pacificus	-72.228	42.4269
Ixodes pacificus	-72.228	42.4269
Ixodes pacificus	-72.228	42.4269
Ixodes pacificus	-72.228	42.4269
Ixodes pacificus	-72.228	42.4269
Ixodes pacificus	-72.228	42.4269
Ixodes pacificus	-72.228	42.4269
Ixodes pacificus	-72.228	42.4269
Ixodes pacificus	-72.2289	42.4382
Ixodes pacificus	-72.2289	42.4382
Ixodes pacificus	-72.2289	42.4382
Ixodes pacificus	-72.2289	42.4382
Ixodes pacificus	-72.2289	42.4382
Ixodes pacificus	-72.2289	42.4382
Ixodes pacificus	-72.2289	42.4382
Ixodes pacificus	-72.2289	42.4382
Ixodes pacificus	-72.2289	42.4382
Ixodes pacificus	-72.2289	42.4382
Ixodes pacificus	-72.2289	42.4382
Ixodes pacificus	-72.2289	42.4382
Ixodes pacificus	-72.2289	42.4382
Ixodes pacificus	-72.2289	42.4382
Ixodes pacificus	-72.2289	42.4382
Ixodes pacificus	-72.2289	42.4382
Ixodes pacificus	-72.2289	42.4382
Ixodes pacificus	-72.2289	42.4382
Ixodes pacificus	-72.2289	42.4382
Ixodes pacificus	-72.2289	42.4382
Ixodes pacificus	-72.2289	42.4382
Ixodes pacificus	-72.2465	42.4121
Ixodes pacificus	-72.2465	42.4121
Ixodes pacificus	-72.2465	42.4121
Ixodes pacificus	-72.2465	42.4121
Ixodes pacificus	-72.2465	42.4121
Ixodes pacificus	-72.2465	42.4121
Ixodes pacificus	-72.2465	42.4121
Ixodes pacificus	-72.2465	42.4121
Ixodes pacificus	-72.2465	42.4121
Ixodes pacificus	-72.2465	42.4121
Ixodes pacificus	-72.2465	42.4121
Ixodes pacificus	-72.2465	42.4121
Ixodes pacificus	-72.2465	42.4121
Ixodes pacificus	-72.2465	42.4121
Ixodes pacificus	-72.2465	42.4121
Ixodes pacificus	-72.2465	42.4121
Ixodes pacificus	-72.2465	42.4121
Ixodes pacificus	-72.2465	42.4121
Ixodes pacificus	-72.2465	42.4121
Ixodes pacificus	-72.2465	42.4121
Ixodes pacificus	-72.2465	42.4121
Ixodes pacificus	-72.2465	42.4121
Ixodes pacificus	-72.2527	42.4019
Ixodes pacificus	-72.2527	42.4019
Ixodes pacificus	-72.2527	42.4019
Ixodes pacificus	-72.2527	42.4019
Ixodes pacificus	-72.2527	42.4019
Ixodes pacificus	-72.2527	42.4019
Ixodes pacificus	-72.2527	42.4019
Ixodes pacificus	-72.2527	42.4019
Ixodes pacificus	-72.2527	42.4019
Ixodes pacificus	-72.2527	42.4019
Ixodes pacificus	-72.2527	42.4019
Ixodes pacificus	-72.2527	42.4019
Ixodes pacificus	-72.2527	42.4019
Ixodes pacificus	-72.2527	42.4019
Ixodes pacificus	-72.2527	42.4019
Ixodes pacificus	-72.2527	42.4019
Ixodes pacificus	-72.2527	42.4019
Ixodes pacificus	-72.2527	42.4019
Ixodes pacificus	-72.2527	42.4019
Ixodes pacificus	-72.2527	42.4019
Ixodes pacificus	-72.2527	42.4019
Ixodes pacificus	-72.2527	42.4019
Ixodes pacificus	-72.2527	42.4019
Ixodes pacificus	-72.2527	42.4019
Ixodes pacificus	-72.2527	42.4019
Ixodes pacificus	-72.2527	42.4019
Ixodes pacificus	-72.2527	42.4019
Ixodes pacificus	-72.2595	42.4772
Ixodes pacificus	-72.2595	42.4772
Ixodes pacificus	-72.2595	42.4772
Ixodes pacificus	-72.2595	42.4772
Ixodes pacificus	-72.2595	42.4772
Ixodes pacificus	-72.2595	42.4772
Ixodes pacificus	-72.2595	42.4772
Ixodes pacificus	-72.2595	42.4772
Ixodes pacificus	-72.2595	42.4772
Ixodes pacificus	-72.2595	42.4772
Ixodes pacificus	-72.2595	42.4772
Ixodes pacificus	-72.2595	42.4772
Ixodes pacificus	-72.2595	42.4772
Ixodes pacificus	-72.2595	42.4772
Ixodes pacificus	-72.2595	42.4772
Ixodes pacificus	-72.2595	42.4772
Ixodes pacificus	-72.2595	42.4772
Ixodes pacificus	-72.2595	42.4772
Ixodes pacificus	-72.2595	42.4772
Ixodes pacificus	-72.2595	42.4772
Ixodes pacificus	-72.2595	42.4772
Ixodes pacificus	-72.2595	42.4772
Ixodes pacificus	-72.2595	42.4772
Ixodes pacificus	-72.2595	42.4772
Ixodes pacificus	-72.2595	42.4772
Ixodes pacificus	-72.2595	42.4772
Ixodes pacificus	-72.2595	42.4772
Ixodes pacificus	-72.2595	42.4772
Ixodes pacificus	-72.2595	42.4772
Ixodes pacificus	-72.2601	42.4242
Ixodes pacificus	-72.2601	42.4242
Ixodes pacificus	-72.2601	42.4242
Ixodes pacificus	-72.2601	42.4242
Ixodes pacificus	-72.2601	42.4242
Ixodes pacificus	-72.2601	42.4242
Ixodes pacificus	-72.2601	42.4242
Ixodes pacificus	-72.2601	42.4242
Ixodes pacificus	-72.2601	42.4242
Ixodes pacificus	-72.2601	42.4242
Ixodes pacificus	-72.2601	42.4242
Ixodes pacificus	-72.2601	42.4242
Ixodes pacificus	-72.2601	42.4242
Ixodes pacificus	-72.2601	42.4242
Ixodes pacificus	-72.2601	42.4242
Ixodes pacificus	-72.2601	42.4242
Ixodes pacificus	-72.2601	42.4242
Ixodes pacificus	-72.2601	42.4242
Ixodes pacificus	-72.2601	42.4242
Ixodes pacificus	-72.2601	42.4242
Ixodes pacificus	-72.2601	42.4242
Ixodes pacificus	-72.2601	42.4242
Ixodes pacificus	-72.2601	42.4242
Ixodes pacificus	-72.2601	42.4242
Ixodes pacificus	-72.2601	42.4242
Ixodes pacificus	-72.2601	42.4242
Ixodes pacificus	-72.2601	42.4242
Ixodes pacificus	-72.2601	42.4242
Ixodes pacificus	-72.2601	42.4242
Ixodes pacificus	-72.2601	42.4242
Ixodes pacificus	-72.2601	42.4242
Ixodes pacificus	-72.2601	42.4242
Ixodes pacificus	-72.2601	42.4242
Ixodes pacificus	-72.2601	42.4242
Ixodes pacificus	-72.2601	42.4242
Ixodes pacificus	-72.2601	42.4242
Ixodes pacificus	-72.2601	42.4242
Ixodes pacificus	-72.2601	42.4242
Ixodes pacificus	-72.2601	42.4242
Ixodes pacificus	-72.2601	42.4242
Ixodes pacificus	-72.2601	42.4242
Ixodes pacificus	-72.2601	42.4242
Ixodes pacificus	-72.2601	42.4242
Ixodes pacificus	-72.2601	42.4242
Ixodes pacificus	-72.2601	42.4242
Ixodes pacificus	-72.2601	42.4242
Ixodes pacificus	-72.2601	42.4242
Ixodes pacificus	-72.2601	42.4242
Ixodes pacificus	-72.2601	42.4242
Ixodes pacificus	-72.2601	42.4242
Ixodes pacificus	-72.2601	42.4242
Ixodes pacificus	-72.2601	42.4242
Ixodes pacificus	-72.2601	42.4242
Ixodes pacificus	-72.2601	42.4242
Ixodes pacificus	-72.2601	42.4242
Ixodes pacificus	-72.2601	42.4242
Ixodes pacificus	-72.2601	42.4242
Ixodes pacificus	-72.2601	42.4242
Ixodes pacificus	-72.2601	42.4242
Ixodes pacificus	-72.2601	42.4242
Ixodes pacificus	-72.2601	42.4242
Ixodes pacificus	-72.2601	42.4242
Ixodes pacificus	-72.2601	42.4242
Ixodes pacificus	-72.2601	42.4242
Ixodes pacificus	-72.2601	42.4242
Ixodes pacificus	-76.5353	38.8682
Ixodes pacificus	-76.5353	38.8682
Ixodes pacificus	-76.5353	38.8682
Ixodes pacificus	-76.5353	38.8682
Ixodes pacificus	-76.5353	38.8682
Ixodes pacificus	-76.5353	38.8682
Ixodes pacificus	-76.5353	38.8682
Ixodes pacificus	-76.5353	38.8682
Ixodes pacificus	-76.5353	38.8682
Ixodes pacificus	-76.5353	38.8682
Ixodes pacificus	-76.5353	38.8682
Ixodes pacificus	-76.5353	38.8682
Ixodes pacificus	-76.5353	38.8682
Ixodes pacificus	-76.5353	38.8682
Ixodes pacificus	-76.5353	38.8682
Ixodes pacificus	-76.5353	38.8682
Ixodes pacificus	-76.5353	38.8682
Ixodes pacificus	-76.5353	38.8682
Ixodes pacificus	-76.5353	38.8682
Ixodes pacificus	-76.5353	38.8682
Ixodes pacificus	-76.5353	38.8682
Ixodes pacificus	-76.5353	38.8682
Ixodes pacificus	-76.5353	38.8682
Ixodes pacificus	-76.5353	38.8682
Ixodes pacificus	-76.5353	38.8682
Ixodes pacificus	-76.5353	38.8682
Ixodes pacificus	-76.5353	38.8682
Ixodes pacificus	-76.5353	38.8682
Ixodes pacificus	-76.5353	38.8682
Ixodes pacificus	-76.5353	38.8682
Ixodes pacificus	-76.5353	38.8682
Ixodes pacificus	-76.5353	38.8682
Ixodes pacificus	-76.5353	38.8682
Ixodes pacificus	-76.5353	38.8682
Ixodes pacificus	-76.5353	38.8682
Ixodes pacificus	-76.5353	38.8682
Ixodes pacificus	-76.5353	38.8682
Ixodes pacificus	-76.5353	38.8682
Ixodes pacificus	-76.5353	38.8682
Ixodes pacificus	-76.5353	38.8682
Ixodes pacificus	-76.5353	38.8682
Ixodes pacificus	-76.5353	38.8682
Ixodes pacificus	-76.5353	38.8682
Ixodes pacificus	-76.5353	38.8682
Ixodes pacificus	-76.5353	38.8682
Ixodes pacificus	-76.5353	38.8682
Ixodes pacificus	-76.5353	38.8682
Ixodes pacificus	-76.5353	38.8682
Ixodes pacificus	-76.5353	38.8682
Ixodes pacificus	-76.5353	38.8682
Ixodes pacificus	-76.5353	38.8682
Ixodes pacificus	-76.5353	38.8682
Ixodes pacificus	-76.5353	38.8682
Ixodes pacificus	-76.5353	38.8682
Ixodes pacificus	-76.5353	38.8682
Ixodes pacificus	-76.5353	38.8682
Ixodes pacificus	-76.5353	38.8682
Ixodes pacificus	-76.5353	38.8682
Ixodes pacificus	-76.5353	38.8682
Ixodes pacificus	-76.5353	38.8682
Ixodes pacificus	-76.5353	38.8682
Ixodes pacificus	-76.5353	38.8682
Ixodes pacificus	-76.5353	38.8682
Ixodes pacificus	-76.5353	38.8682
Ixodes pacificus	-76.5353	38.8682
Ixodes pacificus	-76.5353	38.8682
Ixodes pacificus	-76.5353	38.8682
Ixodes pacificus	-76.5353	38.8682
Ixodes pacificus	-76.5353	38.8682
Ixodes pacificus	-76.5353	38.8682
Ixodes pacificus	-76.5353	38.8682
Ixodes pacificus	-76.5353	38.8682
Ixodes pacificus	-76.5353	38.8682
Ixodes pacificus	-76.5353	38.8682
Ixodes pacificus	-76.5353	38.8682
Ixodes pacificus	-76.5353	38.8682
Ixodes pacificus	-76.5353	38.8682
Ixodes pacificus	-76.5353	38.8682
Ixodes pacificus	-76.5353	38.8682
Ixodes pacificus	-76.5353	38.8682
Ixodes pacificus	-76.5353	38.8682
Ixodes pacificus	-76.5353	38.8682
Ixodes pacificus	-76.5353	38.8682
Ixodes pacificus	-76.5353	38.8682
Ixodes pacificus	-76.5353	38.8682
Ixodes pacificus	-76.5353	38.8682
Ixodes pacificus	-76.5353	38.8682
Ixodes pacificus	-76.5353	38.8682
Ixodes pacificus	-76.5353	38.8682
Ixodes pacificus	-76.5353	38.8682
Ixodes pacificus	-76.5353	38.8682
Ixodes pacificus	-76.5353	38.8682
Ixodes pacificus	-76.5353	38.8682
Ixodes pacificus	-76.5353	38.8682
Ixodes pacificus	-76.5353	38.8682
Ixodes pacificus	-76.5353	38.8682
Ixodes pacificus	-76.5353	38.8682
Ixodes pacificus	-76.5353	38.8682
Ixodes pacificus	-76.5353	38.8682
Ixodes pacificus	-76.5353	38.8682
Ixodes pacificus	-76.5353	38.8682
Ixodes pacificus	-76.5353	38.8682
Ixodes pacificus	-76.5353	38.8682
Ixodes pacificus	-76.5353	38.8682
Ixodes pacificus	-76.5353	38.8682
Ixodes pacificus	-76.5353	38.8682
Ixodes pacificus	-76.5353	38.8682
Ixodes pacificus	-76.5353	38.8682
Ixodes pacificus	-76.5353	38.8682
Ixodes pacificus	-76.5353	38.8682
Ixodes pacificus	-76.5353	38.8682
Ixodes pacificus	-76.5353	38.8682
Ixodes pacificus	-76.5353	38.8682
Ixodes pacificus	-76.5353	38.8682
Ixodes pacificus	-76.5353	38.8682
Ixodes pacificus	-76.5353	38.8682
Ixodes pacificus	-76.5353	38.8682
Ixodes pacificus	-76.5353	38.8682
Ixodes pacificus	-76.5353	38.8682
Ixodes pacificus	-76.5353	38.8682
Ixodes pacificus	-76.5353	38.8682
Ixodes pacificus	-76.5353	38.8682
Ixodes pacificus	-76.5353	38.8682
Ixodes pacificus	-76.5353	38.8682
Ixodes pacificus	-76.5353	38.8682
Ixodes pacificus	-76.5353	38.8682
Ixodes pacificus	-76.5353	38.8682
Ixodes pacificus	-76.5353	38.8682
Ixodes pacificus	-76.5353	38.8682
Ixodes pacificus	-76.5353	38.8682
Ixodes pacificus	-76.5353	38.8682
Ixodes pacificus	-76.5353	38.8682
Ixodes pacificus	-76.5353	38.8682
Ixodes pacificus	-76.5353	38.8682
Ixodes pacificus	-76.5353	38.8682
Ixodes pacificus	-76.5353	38.8682
Ixodes pacificus	-76.5353	38.8682
Ixodes pacificus	-76.5353	38.8682
Ixodes pacificus	-76.5353	38.8682
Ixodes pacificus	-76.5353	38.8682
Ixodes pacificus	-76.5353	38.8682
Ixodes pacificus	-76.5353	38.8682
Ixodes pacificus	-76.5353	38.8682
Ixodes pacificus	-76.5353	38.8682
Ixodes pacificus	-76.5353	38.8682
Ixodes pacificus	-76.5353	38.8682
Ixodes pacificus	-76.5353	38.8682
Ixodes pacificus	-76.5353	38.8682
Ixodes pacificus	-76.5353	38.8682
Ixodes pacificus	-76.5353	38.8682
Ixodes pacificus	-76.5353	38.8682
Ixodes pacificus	-76.5353	38.8682
Ixodes pacificus	-76.5353	38.8682
Ixodes pacificus	-76.5353	38.8682
Ixodes pacificus	-76.5353	38.8682
Ixodes pacificus	-76.5353	38.8682
Ixodes pacificus	-76.5353	38.8682
Ixodes pacificus	-76.5353	38.8682
Ixodes pacificus	-76.5353	38.8682
Ixodes pacificus	-76.5353	38.8682
Ixodes pacificus	-76.5353	38.8682
Ixodes pacificus	-76.5353	38.8682
Ixodes pacificus	-76.5353	38.8682
Ixodes pacificus	-76.5353	38.8682
Ixodes pacificus	-76.5353	38.8682
Ixodes pacificus	-76.5353	38.8682
Ixodes pacificus	-76.5353	38.8682
Ixodes pacificus	-76.5353	38.8682
Ixodes pacificus	-76.5353	38.8682
Ixodes pacificus	-76.5353	38.8682
Ixodes pacificus	-76.5353	38.8682
Ixodes pacificus	-76.5353	38.8682
Ixodes pacificus	-76.5353	38.8682
Ixodes pacificus	-76.5353	38.8682
Ixodes pacificus	-76.5353	38.8682
Ixodes pacificus	-76.5353	38.8682
Ixodes pacificus	-76.5353	38.8682
Ixodes pacificus	-76.5353	38.8682
Ixodes pacificus	-76.5353	38.8682
Ixodes pacificus	-76.5353	38.8682
Ixodes pacificus	-76.5353	38.8682
Ixodes pacificus	-76.5353	38.8682
Ixodes pacificus	-76.5353	38.8682
Ixodes pacificus	-76.5353	38.8682
Ixodes pacificus	-76.5353	38.8682
Ixodes pacificus	-76.5353	38.8682
Ixodes pacificus	-76.5353	38.8682
Ixodes pacificus	-76.5353	38.8682
Ixodes pacificus	-76.5353	38.8682
Ixodes pacificus	-76.5353	38.8682
Ixodes pacificus	-76.5353	38.8682
Ixodes pacificus	-76.5353	38.8682
Ixodes pacificus	-76.5353	38.8682
Ixodes pacificus	-76.5353	38.8682
Ixodes pacificus	-76.5353	38.8682
Ixodes pacificus	-76.5353	38.8682
Ixodes pacificus	-76.5353	38.8682
Ixodes pacificus	-76.5353	38.8682
Ixodes pacificus	-76.5353	38.8682
Ixodes pacificus	-76.5353	38.8682
Ixodes pacificus	-76.5353	38.8682
Ixodes pacificus	-76.5353	38.8682
Ixodes pacificus	-76.5353	38.8682
Ixodes pacificus	-76.5353	38.8682
Ixodes pacificus	-76.5353	38.8682
Ixodes pacificus	-76.5353	38.8682
Ixodes pacificus	-76.5353	38.8682
Ixodes pacificus	-76.5353	38.8682
Ixodes pacificus	-76.5353	38.8682
Ixodes pacificus	-76.5353	38.8682
Ixodes pacificus	-76.5353	38.8682
Ixodes pacificus	-76.5359	38.874
Ixodes pacificus	-76.5359	38.874
Ixodes pacificus	-76.5359	38.874
Ixodes pacificus	-76.5359	38.874
Ixodes pacificus	-76.5359	38.874
Ixodes pacificus	-76.5359	38.874
Ixodes pacificus	-76.5359	38.874
Ixodes pacificus	-76.5359	38.874
Ixodes pacificus	-76.5359	38.874
Ixodes pacificus	-76.5359	38.874
Ixodes pacificus	-76.5359	38.874
Ixodes pacificus	-76.5359	38.874
Ixodes pacificus	-76.5359	38.874
Ixodes pacificus	-76.5359	38.874
Ixodes pacificus	-76.5359	38.874
Ixodes pacificus	-76.5359	38.874
Ixodes pacificus	-76.5359	38.874
Ixodes pacificus	-76.5359	38.874
Ixodes pacificus	-76.5359	38.874
Ixodes pacificus	-76.5359	38.874
Ixodes pacificus	-76.5359	38.874
Ixodes pacificus	-76.5359	38.874
Ixodes pacificus	-76.5359	38.874
Ixodes pacificus	-76.5359	38.874
Ixodes pacificus	-76.5359	38.874
Ixodes pacificus	-76.5359	38.874
Ixodes pacificus	-76.5359	38.874
Ixodes pacificus	-76.5359	38.874
Ixodes pacificus	-76.5359	38.874
Ixodes pacificus	-76.5359	38.874
Ixodes pacificus	-76.5359	38.874
Ixodes pacificus	-76.5359	38.874
Ixodes pacificus	-76.5359	38.874
Ixodes pacificus	-76.5359	38.874
Ixodes pacificus	-76.5359	38.874
Ixodes pacificus	-76.5359	38.874
Ixodes pacificus	-76.5359	38.874
Ixodes pacificus	-76.5359	38.874
Ixodes pacificus	-76.5359	38.874
Ixodes pacificus	-76.5359	38.874
Ixodes pacificus	-76.5359	38.874
Ixodes pacificus	-76.5359	38.874
Ixodes pacificus	-76.5359	38.874
Ixodes pacificus	-76.5359	38.874
Ixodes pacificus	-76.5359	38.874
Ixodes pacificus	-76.5359	38.874
Ixodes pacificus	-76.5359	38.874
Ixodes pacificus	-76.5359	38.874
Ixodes pacificus	-76.5359	38.874
Ixodes pacificus	-76.5359	38.874
Ixodes pacificus	-76.5359	38.874
Ixodes pacificus	-76.5359	38.874
Ixodes pacificus	-76.5359	38.874
Ixodes pacificus	-76.5359	38.874
Ixodes pacificus	-76.5359	38.874
Ixodes pacificus	-76.5359	38.874
Ixodes pacificus	-76.5359	38.874
Ixodes pacificus	-76.5359	38.874
Ixodes pacificus	-76.5359	38.874
Ixodes pacificus	-76.5359	38.874
Ixodes pacificus	-76.5359	38.874
Ixodes pacificus	-76.5359	38.874
Ixodes pacificus	-76.5359	38.874
Ixodes pacificus	-76.5359	38.874
Ixodes pacificus	-76.5359	38.874
Ixodes pacificus	-76.5359	38.874
Ixodes pacificus	-76.5359	38.874
Ixodes pacificus	-76.5359	38.874
Ixodes pacificus	-76.5359	38.874
Ixodes pacificus	-76.5359	38.874
Ixodes pacificus	-76.5359	38.874
Ixodes pacificus	-76.5359	38.874
Ixodes pacificus	-76.5359	38.874
Ixodes pacificus	-76.5359	38.874
Ixodes pacificus	-76.5359	38.874
Ixodes pacificus	-76.5359	38.874
Ixodes pacificus	-76.5359	38.874
Ixodes pacificus	-76.5359	38.874
Ixodes pacificus	-76.5359	38.874
Ixodes pacificus	-76.5359	38.874
Ixodes pacificus	-76.5359	38.874
Ixodes pacificus	-76.5359	38.874
Ixodes pacificus	-76.5359	38.874
Ixodes pacificus	-76.5359	38.874
Ixodes pacificus	-76.5463	38.8941
Ixodes pacificus	-76.5463	38.8941
Ixodes pacificus	-76.5463	38.8941
Ixodes pacificus	-76.5463	38.8941
Ixodes pacificus	-76.5463	38.8941
Ixodes pacificus	-76.5463	38.8941
Ixodes pacificus	-76.5463	38.8941
Ixodes pacificus	-76.5463	38.8941
Ixodes pacificus	-76.5463	38.8941
Ixodes pacificus	-76.5463	38.8941
Ixodes pacificus	-76.5463	38.8941
Ixodes pacificus	-76.5463	38.8941
Ixodes pacificus	-76.5463	38.8941
Ixodes pacificus	-76.5463	38.8941
Ixodes pacificus	-76.5463	38.8941
Ixodes pacificus	-76.5463	38.8941
Ixodes pacificus	-76.5463	38.8941
Ixodes pacificus	-76.5463	38.8941
Ixodes pacificus	-76.5463	38.8941
Ixodes pacificus	-76.5463	38.8941
Ixodes pacificus	-76.5463	38.8941
Ixodes pacificus	-76.5463	38.8941
Ixodes pacificus	-76.5463	38.8941
Ixodes pacificus	-76.5463	38.8941
Ixodes pacificus	-76.5463	38.8941
Ixodes pacificus	-76.5463	38.8941
Ixodes pacificus	-76.5463	38.8941
Ixodes pacificus	-76.5463	38.8941
Ixodes pacificus	-76.5463	38.8941
Ixodes pacificus	-76.5463	38.8941
Ixodes pacificus	-76.5463	38.8941
Ixodes pacificus	-76.5463	38.8941
Ixodes pacificus	-76.5463	38.8941
Ixodes pacificus	-76.5463	38.8941
Ixodes pacificus	-76.5463	38.8941
Ixodes pacificus	-76.5463	38.8941
Ixodes pacificus	-76.5463	38.8941
Ixodes pacificus	-76.5463	38.8941
Ixodes pacificus	-76.5463	38.8941
Ixodes pacificus	-76.5463	38.8941
Ixodes pacificus	-76.5463	38.8941
Ixodes pacificus	-76.5463	38.8941
Ixodes pacificus	-76.5463	38.8941
Ixodes pacificus	-76.5463	38.8941
Ixodes pacificus	-76.5463	38.8941
Ixodes pacificus	-76.5463	38.8941
Ixodes pacificus	-76.5463	38.8941
Ixodes pacificus	-76.5463	38.8941
Ixodes pacificus	-76.5463	38.8941
Ixodes pacificus	-76.5463	38.8941
Ixodes pacificus	-76.5463	38.8941
Ixodes pacificus	-76.5463	38.8941
Ixodes pacificus	-76.5463	38.8941
Ixodes pacificus	-76.5463	38.8941
Ixodes pacificus	-76.5463	38.8941
Ixodes pacificus	-76.5463	38.8941
Ixodes pacificus	-76.5463	38.8941
Ixodes pacificus	-76.5463	38.8941
Ixodes pacificus	-76.5463	38.8941
Ixodes pacificus	-76.5463	38.8941
Ixodes pacificus	-76.5463	38.8941
Ixodes pacificus	-76.5463	38.8941
Ixodes pacificus	-76.5463	38.8941
Ixodes pacificus	-76.5463	38.8941
Ixodes pacificus	-76.5463	38.8941
Ixodes pacificus	-76.5463	38.8941
Ixodes pacificus	-76.5463	38.8941
Ixodes pacificus	-76.5463	38.8941
Ixodes pacificus	-76.5463	38.8941
Ixodes pacificus	-76.5463	38.8941
Ixodes pacificus	-76.5463	38.8941
Ixodes pacificus	-76.5463	38.8941
Ixodes pacificus	-76.5463	38.8941
Ixodes pacificus	-76.5463	38.8941
Ixodes pacificus	-76.5463	38.8941
Ixodes pacificus	-76.5463	38.8941
Ixodes pacificus	-76.5463	38.8941
Ixodes pacificus	-76.5463	38.8941
Ixodes pacificus	-76.5463	38.8941
Ixodes pacificus	-76.5463	38.8941
Ixodes pacificus	-76.5463	38.8941
Ixodes pacificus	-76.5463	38.8941
Ixodes pacificus	-76.5463	38.8941
Ixodes pacificus	-76.5463	38.8941
Ixodes pacificus	-76.5463	38.8941
Ixodes pacificus	-76.5463	38.8941
Ixodes pacificus	-76.5463	38.8941
Ixodes pacificus	-76.5463	38.8941
Ixodes pacificus	-76.5463	38.8941
Ixodes pacificus	-76.5463	38.8941
Ixodes pacificus	-76.5463	38.8941
Ixodes pacificus	-76.5463	38.8941
Ixodes pacificus	-76.5463	38.8941
Ixodes pacificus	-76.5463	38.8941
Ixodes pacificus	-76.5463	38.8941
Ixodes pacificus	-76.5463	38.8941
Ixodes pacificus	-76.5463	38.8941
Ixodes pacificus	-76.5463	38.8941
Ixodes pacificus	-76.5463	38.8941
Ixodes pacificus	-76.5463	38.8941
Ixodes pacificus	-76.5463	38.8941
Ixodes pacificus	-76.5463	38.8941
Ixodes pacificus	-76.5463	38.8941
Ixodes pacificus	-76.5463	38.8941
Ixodes pacificus	-76.5463	38.8941
Ixodes pacificus	-76.5463	38.8941
Ixodes pacificus	-76.5463	38.8941
Ixodes pacificus	-76.5463	38.8941
Ixodes pacificus	-76.5463	38.8941
Ixodes pacificus	-76.5463	38.8941
Ixodes pacificus	-76.5463	38.8941
Ixodes pacificus	-76.5463	38.8941
Ixodes pacificus	-76.5463	38.8941
Ixodes pacificus	-76.5463	38.8941
Ixodes pacificus	-76.5463	38.8941
Ixodes pacificus	-76.5463	38.8941
Ixodes pacificus	-76.5463	38.8941
Ixodes pacificus	-76.5463	38.8941
Ixodes pacificus	-76.5463	38.8941
Ixodes pacificus	-76.5463	38.8941
Ixodes pacificus	-76.5463	38.8941
Ixodes pacificus	-76.5463	38.8941
Ixodes pacificus	-76.5463	38.8941
Ixodes pacificus	-76.5463	38.8941
Ixodes pacificus	-76.5463	38.8941
Ixodes pacificus	-76.5463	38.8941
Ixodes pacificus	-76.5463	38.8941
Ixodes pacificus	-76.5463	38.8941
Ixodes pacificus	-76.5463	38.8941
Ixodes pacificus	-76.5463	38.8941
Ixodes pacificus	-76.5463	38.8941
Ixodes pacificus	-76.5463	38.8941
Ixodes pacificus	-76.5463	38.8941
Ixodes pacificus	-76.5463	38.8941
Ixodes pacificus	-76.5463	38.8941
Ixodes pacificus	-76.5463	38.8941
Ixodes pacificus	-76.5463	38.8941
Ixodes pacificus	-76.5463	38.8941
Ixodes pacificus	-76.5463	38.8941
Ixodes pacificus	-76.5484	38.88
Ixodes pacificus	-76.5484	38.88
Ixodes pacificus	-76.5484	38.88
Ixodes pacificus	-76.5484	38.88
Ixodes pacificus	-76.5484	38.88
Ixodes pacificus	-76.5484	38.88
Ixodes pacificus	-76.5484	38.88
Ixodes pacificus	-76.5484	38.88
Ixodes pacificus	-76.5484	38.88
Ixodes pacificus	-76.5484	38.88
Ixodes pacificus	-76.5484	38.88
Ixodes pacificus	-76.5484	38.88
Ixodes pacificus	-76.5484	38.88
Ixodes pacificus	-76.5484	38.88
Ixodes pacificus	-76.5484	38.88
Ixodes pacificus	-76.5484	38.88
Ixodes pacificus	-76.5484	38.88
Ixodes pacificus	-76.5484	38.88
Ixodes pacificus	-76.5484	38.88
Ixodes pacificus	-76.5484	38.88
Ixodes pacificus	-76.5484	38.88
Ixodes pacificus	-76.5484	38.88
Ixodes pacificus	-76.5484	38.88
Ixodes pacificus	-76.5484	38.88
Ixodes pacificus	-76.5484	38.88
Ixodes pacificus	-76.5484	38.88
Ixodes pacificus	-76.5484	38.88
Ixodes pacificus	-76.5484	38.88
Ixodes pacificus	-76.5484	38.88
Ixodes pacificus	-76.5484	38.88
Ixodes pacificus	-76.5484	38.88
Ixodes pacificus	-76.5484	38.88
Ixodes pacificus	-76.5484	38.88
Ixodes pacificus	-76.5484	38.88
Ixodes pacificus	-76.5484	38.88
Ixodes pacificus	-76.5484	38.88
Ixodes pacificus	-76.5484	38.88
Ixodes pacificus	-76.5484	38.88
Ixodes pacificus	-76.5484	38.88
Ixodes pacificus	-76.5484	38.88
Ixodes pacificus	-76.5484	38.88
Ixodes pacificus	-76.5484	38.88
Ixodes pacificus	-76.5484	38.88
Ixodes pacificus	-76.5484	38.88
Ixodes pacificus	-76.5484	38.88
Ixodes pacificus	-76.5484	38.88
Ixodes pacificus	-76.5484	38.88
Ixodes pacificus	-76.5484	38.88
Ixodes pacificus	-76.5484	38.88
Ixodes pacificus	-76.5484	38.88
Ixodes pacificus	-76.5484	38.88
Ixodes pacificus	-76.5484	38.88
Ixodes pacificus	-76.5484	38.88
Ixodes pacificus	-76.5484	38.88
Ixodes pacificus	-76.5484	38.88
Ixodes pacificus	-76.5484	38.88
Ixodes pacificus	-76.5484	38.88
Ixodes pacificus	-76.5484	38.88
Ixodes pacificus	-76.5484	38.88
Ixodes pacificus	-76.5484	38.88
Ixodes pacificus	-76.5484	38.88
Ixodes pacificus	-76.5484	38.88
Ixodes pacificus	-76.5484	38.88
Ixodes pacificus	-76.5484	38.88
Ixodes pacificus	-76.5484	38.88
Ixodes pacificus	-76.5484	38.88
Ixodes pacificus	-76.5484	38.88
Ixodes pacificus	-76.5484	38.88
Ixodes pacificus	-76.5484	38.88
Ixodes pacificus	-76.5484	38.88
Ixodes pacificus	-76.5484	38.88
Ixodes pacificus	-76.5484	38.88
Ixodes pacificus	-76.5484	38.88
Ixodes pacificus	-76.5484	38.88
Ixodes pacificus	-76.5484	38.88
Ixodes pacificus	-76.5484	38.88
Ixodes pacificus	-76.5484	38.88
Ixodes pacificus	-76.5484	38.88
Ixodes pacificus	-76.5484	38.88
Ixodes pacificus	-76.5484	38.88
Ixodes pacificus	-76.5484	38.88
Ixodes pacificus	-76.5484	38.88
Ixodes pacificus	-76.5484	38.88
Ixodes pacificus	-76.5484	38.88
Ixodes pacificus	-76.5484	38.88
Ixodes pacificus	-76.5484	38.88
Ixodes pacificus	-76.5484	38.88
Ixodes pacificus	-76.5484	38.88
Ixodes pacificus	-76.5484	38.88
Ixodes pacificus	-76.5484	38.88
Ixodes pacificus	-76.5484	38.88
Ixodes pacificus	-76.5484	38.88
Ixodes pacificus	-76.5484	38.88
Ixodes pacificus	-76.5484	38.88
Ixodes pacificus	-76.5484	38.88
Ixodes pacificus	-76.5484	38.88
Ixodes pacificus	-76.5484	38.88
Ixodes pacificus	-76.5484	38.88
Ixodes pacificus	-76.5484	38.88
Ixodes pacificus	-76.5484	38.88
Ixodes pacificus	-76.5484	38.88
Ixodes pacificus	-76.5484	38.88
Ixodes pacificus	-76.5484	38.88
Ixodes pacificus	-76.5484	38.88
Ixodes pacificus	-76.5484	38.88
Ixodes pacificus	-76.5484	38.88
Ixodes pacificus	-76.5484	38.88
Ixodes pacificus	-76.5484	38.88
Ixodes pacificus	-76.5484	38.88
Ixodes pacificus	-76.5484	38.88
Ixodes pacificus	-76.5484	38.88
Ixodes pacificus	-76.5484	38.88
Ixodes pacificus	-76.5484	38.88
Ixodes pacificus	-76.5484	38.88
Ixodes pacificus	-76.5484	38.88
Ixodes pacificus	-76.5484	38.88
Ixodes pacificus	-76.5484	38.88
Ixodes pacificus	-76.5484	38.88
Ixodes pacificus	-76.5484	38.88
Ixodes pacificus	-76.5484	38.88
Ixodes pacificus	-76.5484	38.88
Ixodes pacificus	-76.5484	38.88
Ixodes pacificus	-76.5484	38.88
Ixodes pacificus	-76.5484	38.88
Ixodes pacificus	-76.5484	38.88
Ixodes pacificus	-76.5484	38.88
Ixodes pacificus	-76.5484	38.88
Ixodes pacificus	-76.5484	38.88
Ixodes pacificus	-76.5484	38.88
Ixodes pacificus	-76.5484	38.88
Ixodes pacificus	-76.5484	38.88
Ixodes pacificus	-76.5484	38.88
Ixodes pacificus	-76.5484	38.88
Ixodes pacificus	-76.5484	38.88
Ixodes pacificus	-76.5484	38.88
Ixodes pacificus	-76.5484	38.88
Ixodes pacificus	-76.5484	38.88
Ixodes pacificus	-76.5484	38.88
Ixodes pacificus	-76.5484	38.88
Ixodes pacificus	-76.5484	38.88
Ixodes pacificus	-76.5484	38.88
Ixodes pacificus	-76.5484	38.88
Ixodes pacificus	-76.5484	38.88
Ixodes pacificus	-76.5484	38.88
Ixodes pacificus	-76.5484	38.88
Ixodes pacificus	-76.5484	38.88
Ixodes pacificus	-76.5484	38.88
Ixodes pacificus	-76.5484	38.88
Ixodes pacificus	-76.5484	38.88
Ixodes pacificus	-76.5484	38.88
Ixodes pacificus	-76.5484	38.88
Ixodes pacificus	-76.5484	38.88
Ixodes pacificus	-76.5484	38.88
Ixodes pacificus	-76.5484	38.88
Ixodes pacificus	-76.5484	38.88
Ixodes pacificus	-76.5484	38.88
Ixodes pacificus	-76.5484	38.88
Ixodes pacificus	-76.5484	38.88
Ixodes pacificus	-76.5484	38.88
Ixodes pacificus	-76.5484	38.88
Ixodes pacificus	-76.5484	38.88
Ixodes pacificus	-76.5484	38.88
Ixodes pacificus	-76.5484	38.88
Ixodes pacificus	-76.5484	38.88
Ixodes pacificus	-76.5484	38.88
Ixodes pacificus	-76.5484	38.88
Ixodes pacificus	-76.5484	38.88
Ixodes pacificus	-76.5484	38.88
Ixodes pacificus	-76.5484	38.88
Ixodes pacificus	-76.5484	38.88
Ixodes pacificus	-76.5484	38.88
Ixodes pacificus	-76.5484	38.88
Ixodes pacificus	-76.5484	38.88
Ixodes pacificus	-76.5484	38.88
Ixodes pacificus	-76.5484	38.88
Ixodes pacificus	-76.5484	38.88
Ixodes pacificus	-76.5484	38.88
Ixodes pacificus	-76.5484	38.88
Ixodes pacificus	-76.5484	38.88
Ixodes pacificus	-76.5484	38.88
Ixodes pacificus	-76.5484	38.88
Ixodes pacificus	-76.5484	38.88
Ixodes pacificus	-76.5484	38.88
Ixodes pacificus	-76.5582	38.8963
Ixodes pacificus	-76.5582	38.8963
Ixodes pacificus	-76.5582	38.8963
Ixodes pacificus	-76.5582	38.8963
Ixodes pacificus	-76.5582	38.8963
Ixodes pacificus	-76.5582	38.8963
Ixodes pacificus	-76.5582	38.8963
Ixodes pacificus	-76.5582	38.8963
Ixodes pacificus	-76.5582	38.8963
Ixodes pacificus	-76.5582	38.8963
Ixodes pacificus	-76.5582	38.8963
Ixodes pacificus	-76.5582	38.8963
Ixodes pacificus	-76.5582	38.8963
Ixodes pacificus	-76.5582	38.8963
Ixodes pacificus	-76.5582	38.8963
Ixodes pacificus	-76.5582	38.8963
Ixodes pacificus	-76.5582	38.8963
Ixodes pacificus	-76.5582	38.8963
Ixodes pacificus	-76.5582	38.8963
Ixodes pacificus	-76.5582	38.8963
Ixodes pacificus	-76.5582	38.8963
Ixodes pacificus	-76.5582	38.8963
Ixodes pacificus	-76.5582	38.8963
Ixodes pacificus	-76.5582	38.8963
Ixodes pacificus	-76.5582	38.8963
Ixodes pacificus	-76.5582	38.8963
Ixodes pacificus	-76.5582	38.8963
Ixodes pacificus	-76.5582	38.8963
Ixodes pacificus	-76.5582	38.8963
Ixodes pacificus	-76.5582	38.8963
Ixodes pacificus	-76.5582	38.8963
Ixodes pacificus	-76.5582	38.8963
Ixodes pacificus	-76.5582	38.8963
Ixodes pacificus	-76.5582	38.8963
Ixodes pacificus	-76.5582	38.8963
Ixodes pacificus	-76.5582	38.8963
Ixodes pacificus	-76.5582	38.8963
Ixodes pacificus	-76.5582	38.8963
Ixodes pacificus	-76.5582	38.8963
Ixodes pacificus	-76.5582	38.8963
Ixodes pacificus	-76.5582	38.8963
Ixodes pacificus	-76.5582	38.8963
Ixodes pacificus	-76.5582	38.8963
Ixodes pacificus	-76.5582	38.8963
Ixodes pacificus	-76.5582	38.8963
Ixodes pacificus	-76.5582	38.8963
Ixodes pacificus	-76.5582	38.8963
Ixodes pacificus	-76.5582	38.8963
Ixodes pacificus	-76.5582	38.8963
Ixodes pacificus	-76.5582	38.8963
Ixodes pacificus	-76.5582	38.8963
Ixodes pacificus	-76.5582	38.8963
Ixodes pacificus	-76.5582	38.8963
Ixodes pacificus	-76.5582	38.8963
Ixodes pacificus	-76.5582	38.8963
Ixodes pacificus	-76.5582	38.8963
Ixodes pacificus	-76.5582	38.8963
Ixodes pacificus	-76.5582	38.8963
Ixodes pacificus	-76.5582	38.8963
Ixodes pacificus	-76.5582	38.8963
Ixodes pacificus	-76.5582	38.8963
Ixodes pacificus	-76.5582	38.8963
Ixodes pacificus	-76.5582	38.8963
Ixodes pacificus	-76.5582	38.8963
Ixodes pacificus	-76.5582	38.8963
Ixodes pacificus	-76.5582	38.8963
Ixodes pacificus	-76.5582	38.8963
Ixodes pacificus	-76.5582	38.8963
Ixodes pacificus	-76.5582	38.8963
Ixodes pacificus	-76.5582	38.8963
Ixodes pacificus	-76.5582	38.8963
Ixodes pacificus	-76.5582	38.8963
Ixodes pacificus	-76.5582	38.8963
Ixodes pacificus	-76.5582	38.8963
Ixodes pacificus	-76.5582	38.8963
Ixodes pacificus	-76.5582	38.8963
Ixodes pacificus	-76.5582	38.8963
Ixodes pacificus	-76.5582	38.8963
Ixodes pacificus	-76.5582	38.8963
Ixodes pacificus	-76.5582	38.8963
Ixodes pacificus	-76.5582	38.8963
Ixodes pacificus	-76.5582	38.8963
Ixodes pacificus	-76.5582	38.8963
Ixodes pacificus	-76.5582	38.8963
Ixodes pacificus	-76.5582	38.8963
Ixodes pacificus	-76.5582	38.8963
Ixodes pacificus	-76.5582	38.8963
Ixodes pacificus	-76.5582	38.8963
Ixodes pacificus	-76.5582	38.8963
Ixodes pacificus	-76.5582	38.8963
Ixodes pacificus	-76.5582	38.8963
Ixodes pacificus	-76.5582	38.8963
Ixodes pacificus	-76.5582	38.8963
Ixodes pacificus	-76.5582	38.8963
Ixodes pacificus	-76.5582	38.8963
Ixodes pacificus	-76.5582	38.8963
Ixodes pacificus	-76.5582	38.8963
Ixodes pacificus	-76.5582	38.8963
Ixodes pacificus	-76.5582	38.8963
Ixodes pacificus	-76.5582	38.8963
Ixodes pacificus	-76.5582	38.8963
Ixodes pacificus	-76.5582	38.8963
Ixodes pacificus	-76.5582	38.8963
Ixodes pacificus	-76.5582	38.8963
Ixodes pacificus	-76.5582	38.8963
Ixodes pacificus	-76.5582	38.8963
Ixodes pacificus	-76.5582	38.8963
Ixodes pacificus	-76.5582	38.8963
Ixodes pacificus	-76.5582	38.8963
Ixodes pacificus	-76.5582	38.8963
Ixodes pacificus	-76.5582	38.8963
Ixodes pacificus	-76.5582	38.8963
Ixodes pacificus	-76.5582	38.8963
Ixodes pacificus	-76.5582	38.8963
Ixodes pacificus	-76.5582	38.8963
Ixodes pacificus	-76.5582	38.8963
Ixodes pacificus	-76.5582	38.8963
Ixodes pacificus	-76.5582	38.8963
Ixodes pacificus	-76.5582	38.8963
Ixodes pacificus	-76.5582	38.8963
Ixodes pacificus	-76.5582	38.8963
Ixodes pacificus	-76.5582	38.8963
Ixodes pacificus	-76.5582	38.8963
Ixodes pacificus	-76.5582	38.8963
Ixodes pacificus	-76.5582	38.8963
Ixodes pacificus	-76.5582	38.8963
Ixodes pacificus	-76.5582	38.8963
Ixodes pacificus	-76.5582	38.8963
Ixodes pacificus	-76.5582	38.8963
Ixodes pacificus	-76.5582	38.8963
Ixodes pacificus	-76.5582	38.8963
Ixodes pacificus	-76.5582	38.8963
Ixodes pacificus	-76.5582	38.8963
Ixodes pacificus	-76.5582	38.8963
Ixodes pacificus	-76.5582	38.8963
Ixodes pacificus	-76.5582	38.8963
Ixodes pacificus	-76.5582	38.8963
Ixodes pacificus	-76.5582	38.8963
Ixodes pacificus	-76.5582	38.8963
Ixodes pacificus	-76.5582	38.8963
Ixodes pacificus	-76.5582	38.8963
Ixodes pacificus	-76.5582	38.8963
Ixodes pacificus	-76.5582	38.8963
Ixodes pacificus	-76.5582	38.8963
Ixodes pacificus	-76.5582	38.8963
Ixodes pacificus	-76.5582	38.8963
Ixodes pacificus	-76.5582	38.8963
Ixodes pacificus	-76.5582	38.8963
Ixodes pacificus	-76.5582	38.8963
Ixodes pacificus	-76.5582	38.8963
Ixodes pacificus	-76.5582	38.8963
Ixodes pacificus	-76.5582	38.8963
Ixodes pacificus	-76.5582	38.8963
Ixodes pacificus	-76.5582	38.8963
Ixodes pacificus	-76.5582	38.8963
Ixodes pacificus	-76.5582	38.8963
Ixodes pacificus	-76.5582	38.8963
Ixodes pacificus	-76.5582	38.8963
Ixodes pacificus	-76.5582	38.8963
Ixodes pacificus	-76.5582	38.8963
Ixodes pacificus	-76.5582	38.8963
Ixodes pacificus	-76.5582	38.8963
Ixodes pacificus	-76.5582	38.8963
Ixodes pacificus	-76.5582	38.8963
Ixodes pacificus	-76.5582	38.8963
Ixodes pacificus	-76.5582	38.8963
Ixodes pacificus	-76.5582	38.8963
Ixodes pacificus	-76.5582	38.8963
Ixodes pacificus	-76.5582	38.8963
Ixodes pacificus	-76.5582	38.8963
Ixodes pacificus	-76.5582	38.8963
Ixodes pacificus	-76.5582	38.8963
Ixodes pacificus	-76.5582	38.8963
Ixodes pacificus	-76.5582	38.8963
Ixodes pacificus	-76.5582	38.8963
Ixodes pacificus	-76.5582	38.8963
Ixodes pacificus	-76.5582	38.8963
Ixodes pacificus	-76.5582	38.8963
Ixodes pacificus	-76.5582	38.8963
Ixodes pacificus	-76.5582	38.8963
Ixodes pacificus	-76.5582	38.8963
Ixodes pacificus	-76.5582	38.8963
Ixodes pacificus	-76.5582	38.8963
Ixodes pacificus	-76.5582	38.8963
Ixodes pacificus	-76.5582	38.8963
Ixodes pacificus	-76.5582	38.8963
Ixodes pacificus	-76.5582	38.8963
Ixodes pacificus	-76.5582	38.8963
Ixodes pacificus	-76.5582	38.8963
Ixodes pacificus	-76.5582	38.8963
Ixodes pacificus	-76.5582	38.8963
Ixodes pacificus	-76.5582	38.8963
Ixodes pacificus	-76.5582	38.8963
Ixodes pacificus	-76.5582	38.8963
Ixodes pacificus	-76.5582	38.8963
Ixodes pacificus	-76.5582	38.8963
Ixodes pacificus	-76.5582	38.8963
Ixodes pacificus	-76.5582	38.8963
Ixodes pacificus	-76.5582	38.8963
Ixodes pacificus	-76.5582	38.8963
Ixodes pacificus	-76.5582	38.8963
Ixodes pacificus	-76.5582	38.8963
Ixodes pacificus	-76.5582	38.8963
Ixodes pacificus	-76.5582	38.8963
Ixodes pacificus	-76.5582	38.8963
Ixodes pacificus	-76.5582	38.8963
Ixodes pacificus	-76.5582	38.8963
Ixodes pacificus	-76.5582	38.8963
Ixodes pacificus	-76.5582	38.8963
Ixodes pacificus	-76.5582	38.8963
Ixodes pacificus	-76.5582	38.8963
Ixodes pacificus	-76.5582	38.8963
Ixodes pacificus	-76.5582	38.8963
Ixodes pacificus	-76.5582	38.8963
Ixodes pacificus	-76.5582	38.8963
Ixodes pacificus	-76.5582	38.8963
Ixodes pacificus	-76.5582	38.8963
Ixodes pacificus	-76.5582	38.8963
Ixodes pacificus	-76.5582	38.8963
Ixodes pacificus	-76.5582	38.8963
Ixodes pacificus	-76.5582	38.8963
Ixodes pacificus	-76.5582	38.8963
Ixodes pacificus	-76.5582	38.8963
Ixodes pacificus	-76.5582	38.8963
Ixodes pacificus	-76.5582	38.8963
Ixodes pacificus	-76.5582	38.8963
Ixodes pacificus	-76.5582	38.8963
Ixodes pacificus	-76.5582	38.8963
Ixodes pacificus	-76.5582	38.8963
Ixodes pacificus	-76.5582	38.8963
Ixodes pacificus	-76.5582	38.8963
Ixodes pacificus	-76.5582	38.8963
Ixodes pacificus	-76.5582	38.8963
Ixodes pacificus	-76.5582	38.8963
Ixodes pacificus	-76.5582	38.8963
Ixodes pacificus	-76.5582	38.8963
Ixodes pacificus	-76.5582	38.8963
Ixodes pacificus	-76.5582	38.8963
Ixodes pacificus	-76.5582	38.8963
Ixodes pacificus	-76.5582	38.8963
Ixodes pacificus	-76.5582	38.8963
Ixodes pacificus	-76.5582	38.8963
Ixodes pacificus	-76.5582	38.8963
Ixodes pacificus	-76.5582	38.8963
Ixodes pacificus	-76.5582	38.8963
Ixodes pacificus	-76.5582	38.8963
Ixodes pacificus	-76.5582	38.8963
Ixodes pacificus	-76.5582	38.8963
Ixodes pacificus	-76.5582	38.8963
Ixodes pacificus	-76.5582	38.8963
Ixodes pacificus	-76.5582	38.8963
Ixodes pacificus	-76.5582	38.8963
Ixodes pacificus	-76.5582	38.8963
Ixodes pacificus	-76.5582	38.8963
Ixodes pacificus	-76.5582	38.8963
Ixodes pacificus	-76.5582	38.8963
Ixodes pacificus	-76.5582	38.8963
Ixodes pacificus	-76.5582	38.8963
Ixodes pacificus	-76.5582	38.8963
Ixodes pacificus	-76.5582	38.8963
Ixodes pacificus	-76.5582	38.8963
Ixodes pacificus	-76.5582	38.8963
Ixodes pacificus	-76.5582	38.8963
Ixodes pacificus	-76.5582	38.8963
Ixodes pacificus	-76.5582	38.8963
Ixodes pacificus	-76.5582	38.8963
Ixodes pacificus	-76.5582	38.8963
Ixodes pacificus	-76.5582	38.8963
Ixodes pacificus	-76.5582	38.8963
Ixodes pacificus	-76.5582	38.8963
Ixodes pacificus	-76.5582	38.8963
Ixodes pacificus	-76.5582	38.8963
Ixodes pacificus	-76.5582	38.8963
Ixodes pacificus	-76.5582	38.8963
Ixodes pacificus	-76.5582	38.8963
Ixodes pacificus	-76.5582	38.8963
Ixodes pacificus	-76.5582	38.8963
Ixodes pacificus	-76.5582	38.8963
Ixodes pacificus	-76.5582	38.8963
Ixodes pacificus	-76.5582	38.8963
Ixodes pacificus	-76.5582	38.8963
Ixodes pacificus	-76.5582	38.8963
Ixodes pacificus	-76.5582	38.8963
Ixodes pacificus	-76.5582	38.8963
Ixodes pacificus	-76.5582	38.8963
Ixodes pacificus	-76.5582	38.8963
Ixodes pacificus	-76.5582	38.8963
Ixodes pacificus	-76.5582	38.8963
Ixodes pacificus	-76.5582	38.8963
Ixodes pacificus	-76.5582	38.8963
Ixodes pacificus	-76.5582	38.8963
Ixodes pacificus	-76.5582	38.8963
Ixodes pacificus	-76.5582	38.8963
Ixodes pacificus	-76.5582	38.8963
Ixodes pacificus	-76.5582	38.8963
Ixodes pacificus	-76.5582	38.8963
Ixodes pacificus	-76.5582	38.8963
Ixodes pacificus	-76.5582	38.8963
Ixodes pacificus	-76.5582	38.8963
Ixodes pacificus	-76.5582	38.8963
Ixodes pacificus	-76.5582	38.8963
Ixodes pacificus	-76.5582	38.8963
Ixodes pacificus	-76.5582	38.8963
Ixodes pacificus	-76.5582	38.8963
Ixodes pacificus	-76.5582	38.8963
Ixodes pacificus	-76.5582	38.8963
Ixodes pacificus	-76.5582	38.8963
Ixodes pacificus	-76.5582	38.8963
Ixodes pacificus	-76.5582	38.8963
Ixodes pacificus	-76.5582	38.8963
Ixodes pacificus	-76.5582	38.8963
Ixodes pacificus	-76.5582	38.8963
Ixodes pacificus	-76.5582	38.8963
Ixodes pacificus	-76.5582	38.8963
Ixodes pacificus	-76.5582	38.8963
Ixodes pacificus	-76.5582	38.8963
Ixodes pacificus	-76.5582	38.8963
Ixodes pacificus	-76.5582	38.8963
Ixodes pacificus	-76.5582	38.8963
Ixodes pacificus	-76.5582	38.8963
Ixodes pacificus	-76.5582	38.8963
Ixodes pacificus	-76.5582	38.8963
Ixodes pacificus	-76.5582	38.8963
Ixodes pacificus	-76.5582	38.8963
Ixodes pacificus	-76.5582	38.8963
Ixodes pacificus	-76.5582	38.8963
Ixodes pacificus	-76.5582	38.8963
Ixodes pacificus	-76.5582	38.8963
Ixodes pacificus	-76.5582	38.8963
Ixodes pacificus	-76.5582	38.8963
Ixodes pacificus	-76.5582	38.8963
Ixodes pacificus	-76.5582	38.8963
Ixodes pacificus	-76.5582	38.8963
Ixodes pacificus	-76.5582	38.8963
Ixodes pacificus	-76.5582	38.8963
Ixodes pacificus	-76.5582	38.8963
Ixodes pacificus	-76.5582	38.8963
Ixodes pacificus	-76.5582	38.8963
Ixodes pacificus	-76.5582	38.8963
Ixodes pacificus	-76.5582	38.8963
Ixodes pacificus	-76.5582	38.8963
Ixodes pacificus	-76.5582	38.8963
Ixodes pacificus	-76.5582	38.8963
Ixodes pacificus	-76.5582	38.8963
Ixodes pacificus	-76.5582	38.8963
Ixodes pacificus	-76.5582	38.8963
Ixodes pacificus	-76.5582	38.8963
Ixodes pacificus	-76.5582	38.8963
Ixodes pacificus	-76.5582	38.8963
Ixodes pacificus	-76.5582	38.8963
Ixodes pacificus	-76.5582	38.8963
Ixodes pacificus	-76.5582	38.8963
Ixodes pacificus	-76.5582	38.8963
Ixodes pacificus	-76.5582	38.8963
Ixodes pacificus	-76.5582	38.8963
Ixodes pacificus	-76.5582	38.8963
Ixodes pacificus	-76.5582	38.8963
Ixodes pacificus	-76.5582	38.8963
Ixodes pacificus	-76.5582	38.8963
Ixodes pacificus	-76.5582	38.8963
Ixodes pacificus	-76.5582	38.8963
Ixodes pacificus	-76.5582	38.8963
Ixodes pacificus	-76.5582	38.8963
Ixodes pacificus	-76.5582	38.8963
Ixodes pacificus	-76.5582	38.8963
Ixodes pacificus	-76.5582	38.8963
Ixodes pacificus	-76.5582	38.8963
Ixodes pacificus	-76.5582	38.8963
Ixodes pacificus	-76.5582	38.8963
Ixodes pacificus	-76.5582	38.8963
Ixodes pacificus	-76.5582	38.8963
Ixodes pacificus	-76.5582	38.8963
Ixodes pacificus	-76.5582	38.8963
Ixodes pacificus	-76.5582	38.8963
Ixodes pacificus	-76.5582	38.8963
Ixodes pacificus	-76.5582	38.8963
Ixodes pacificus	-76.5582	38.8963
Ixodes pacificus	-76.5582	38.8963
Ixodes pacificus	-76.5582	38.8963
Ixodes pacificus	-76.5582	38.8963
Ixodes pacificus	-76.5582	38.8963
Ixodes pacificus	-76.5582	38.8963
Ixodes pacificus	-76.5582	38.8963
Ixodes pacificus	-76.5582	38.8963
Ixodes pacificus	-76.5582	38.8963
Ixodes pacificus	-76.5582	38.8963
Ixodes pacificus	-76.5582	38.8963
Ixodes pacificus	-76.5582	38.8963
Ixodes pacificus	-76.5582	38.8963
Ixodes pacificus	-76.5582	38.8963
Ixodes pacificus	-76.5582	38.8963
Ixodes pacificus	-76.5582	38.8963
Ixodes pacificus	-76.5582	38.8963
Ixodes pacificus	-76.5582	38.8963
Ixodes pacificus	-76.5582	38.8963
Ixodes pacificus	-76.5582	38.8963
Ixodes pacificus	-76.5582	38.8963
Ixodes pacificus	-76.5582	38.8963
Ixodes pacificus	-76.5582	38.8963
Ixodes pacificus	-76.5582	38.8963
Ixodes pacificus	-76.5582	38.8963
Ixodes pacificus	-76.5582	38.8963
Ixodes pacificus	-76.5582	38.8963
Ixodes pacificus	-76.5582	38.8963
Ixodes pacificus	-76.5582	38.8963
Ixodes pacificus	-76.5582	38.8963
Ixodes pacificus	-76.5582	38.8963
Ixodes pacificus	-76.5582	38.8963
Ixodes pacificus	-76.5582	38.8963
Ixodes pacificus	-76.5582	38.8963
Ixodes pacificus	-76.5582	38.8963
Ixodes pacificus	-76.5582	38.8963
Ixodes pacificus	-76.5582	38.8963
Ixodes pacificus	-76.5582	38.8963
Ixodes pacificus	-76.5582	38.8963
Ixodes pacificus	-76.5582	38.8963
Ixodes pacificus	-76.5582	38.8963
Ixodes pacificus	-76.5582	38.8963
Ixodes pacificus	-76.5582	38.8963
Ixodes pacificus	-76.5582	38.8963
Ixodes pacificus	-76.5582	38.8963
Ixodes pacificus	-76.5582	38.8963
Ixodes pacificus	-76.5582	38.8963
Ixodes pacificus	-76.5582	38.8963
Ixodes pacificus	-76.5582	38.8963
Ixodes pacificus	-76.5582	38.8963
Ixodes pacificus	-76.5582	38.8963
Ixodes pacificus	-76.5582	38.8963
Ixodes pacificus	-76.5582	38.8963
Ixodes pacificus	-76.5582	38.8963
Ixodes pacificus	-76.5582	38.8963
Ixodes pacificus	-76.5582	38.8963
Ixodes pacificus	-76.5582	38.8963
Ixodes pacificus	-76.5582	38.8963
Ixodes pacificus	-76.5582	38.8963
Ixodes pacificus	-76.5582	38.8963
Ixodes pacificus	-76.5582	38.8963
Ixodes pacificus	-76.5582	38.8963
Ixodes pacificus	-76.5582	38.8963
Ixodes pacificus	-76.5582	38.8963
Ixodes pacificus	-76.5582	38.8963
Ixodes pacificus	-76.5582	38.8963
Ixodes pacificus	-76.5582	38.8963
Ixodes pacificus	-76.5582	38.8963
Ixodes pacificus	-76.5582	38.8963
Ixodes pacificus	-76.5582	38.8963
Ixodes pacificus	-76.5582	38.8963
Ixodes pacificus	-76.5582	38.8963
Ixodes pacificus	-76.5582	38.8963
Ixodes pacificus	-76.5582	38.8963
Ixodes pacificus	-76.5582	38.8963
Ixodes pacificus	-76.5582	38.8963
Ixodes pacificus	-76.5582	38.8963
Ixodes pacificus	-76.5582	38.8963
Ixodes pacificus	-76.5582	38.8963
Ixodes pacificus	-76.5582	38.8963
Ixodes pacificus	-76.5582	38.8963
Ixodes pacificus	-76.5582	38.8963
Ixodes pacificus	-76.5582	38.8963
Ixodes pacificus	-76.5582	38.8963
Ixodes pacificus	-76.5582	38.8963
Ixodes pacificus	-76.5582	38.8963
Ixodes pacificus	-76.5582	38.8963
Ixodes pacificus	-76.5582	38.8963
Ixodes pacificus	-76.5582	38.8963
Ixodes pacificus	-76.5582	38.8963
Ixodes pacificus	-76.5582	38.8963
Ixodes pacificus	-76.5582	38.8963
Ixodes pacificus	-76.5582	38.8963
Ixodes pacificus	-76.5582	38.8963
Ixodes pacificus	-76.5582	38.8963
Ixodes pacificus	-76.5582	38.8963
Ixodes pacificus	-76.5582	38.8963
Ixodes pacificus	-76.5582	38.8963
Ixodes pacificus	-76.5582	38.8963
Ixodes pacificus	-76.5582	38.8963
Ixodes pacificus	-76.5582	38.8963
Ixodes pacificus	-76.5582	38.8963
Ixodes pacificus	-76.5582	38.8963
Ixodes pacificus	-76.5582	38.8963
Ixodes pacificus	-76.5582	38.8963
Ixodes pacificus	-76.5582	38.8963
Ixodes pacificus	-76.5582	38.8963
Ixodes pacificus	-76.5582	38.8963
Ixodes pacificus	-76.5582	38.8963
Ixodes pacificus	-76.5582	38.8963
Ixodes pacificus	-76.5582	38.8963
Ixodes pacificus	-76.5582	38.8963
Ixodes pacificus	-76.5582	38.8963
Ixodes pacificus	-76.5582	38.8963
Ixodes pacificus	-76.5582	38.8963
Ixodes pacificus	-76.5582	38.8963
Ixodes pacificus	-76.5582	38.8963
Ixodes pacificus	-76.5582	38.8963
Ixodes pacificus	-76.5582	38.8963
Ixodes pacificus	-76.5582	38.8963
Ixodes pacificus	-76.5582	38.8963
Ixodes pacificus	-76.5582	38.8963
Ixodes pacificus	-76.5582	38.8963
Ixodes pacificus	-76.5582	38.8963
Ixodes pacificus	-76.5582	38.8963
Ixodes pacificus	-76.5582	38.8963
Ixodes pacificus	-76.5582	38.8963
Ixodes pacificus	-76.5582	38.8963
Ixodes pacificus	-76.5582	38.8963
Ixodes pacificus	-76.5582	38.8963
Ixodes pacificus	-76.5582	38.8963
Ixodes pacificus	-76.5582	38.8963
Ixodes pacificus	-76.5582	38.8963
Ixodes pacificus	-76.5582	38.8963
Ixodes pacificus	-76.5582	38.8963
Ixodes pacificus	-76.5582	38.8963
Ixodes pacificus	-76.5582	38.8963
Ixodes pacificus	-76.5582	38.8963
Ixodes pacificus	-76.5582	38.8963
Ixodes pacificus	-76.5582	38.8963
Ixodes pacificus	-76.5582	38.8963
Ixodes pacificus	-76.5582	38.8963
Ixodes pacificus	-76.5582	38.8963
Ixodes pacificus	-76.5582	38.8963
Ixodes pacificus	-76.5582	38.8963
Ixodes pacificus	-76.5582	38.8963
Ixodes pacificus	-76.5582	38.8963
Ixodes pacificus	-76.5582	38.8963
Ixodes pacificus	-76.5582	38.8963
Ixodes pacificus	-76.5582	38.8963
Ixodes pacificus	-76.5582	38.8963
Ixodes pacificus	-76.5582	38.8963
Ixodes pacificus	-76.5582	38.8963
Ixodes pacificus	-76.5582	38.8963
Ixodes pacificus	-76.5582	38.8963
Ixodes pacificus	-76.5582	38.8963
Ixodes pacificus	-76.5582	38.8963
Ixodes pacificus	-76.5582	38.8963
Ixodes pacificus	-76.5582	38.8963
Ixodes pacificus	-76.5582	38.8963
Ixodes pacificus	-76.5582	38.8963
Ixodes pacificus	-76.5582	38.8963
Ixodes pacificus	-76.5582	38.8963
Ixodes pacificus	-76.5582	38.8963
Ixodes pacificus	-76.5582	38.8963
Ixodes pacificus	-76.5582	38.8963
Ixodes pacificus	-76.5582	38.8963
Ixodes pacificus	-76.5582	38.8963
Ixodes pacificus	-76.5582	38.8963
Ixodes pacificus	-76.5582	38.8963
Ixodes pacificus	-76.5582	38.8963
Ixodes pacificus	-76.5582	38.8963
Ixodes pacificus	-76.5582	38.8963
Ixodes pacificus	-76.5582	38.8963
Ixodes pacificus	-76.5582	38.8963
Ixodes pacificus	-76.5582	38.8963
Ixodes pacificus	-76.5582	38.8963
Ixodes pacificus	-76.5582	38.8963
Ixodes pacificus	-76.5582	38.8963
Ixodes pacificus	-76.5582	38.8963
Ixodes pacificus	-76.5582	38.8963
Ixodes pacificus	-76.5582	38.8963
Ixodes pacificus	-76.5582	38.8963
Ixodes pacificus	-76.5582	38.8963
Ixodes pacificus	-76.5582	38.8963
Ixodes pacificus	-76.5582	38.8963
Ixodes pacificus	-76.5582	38.8963
Ixodes pacificus	-76.5582	38.8963
Ixodes pacificus	-76.5582	38.8963
Ixodes pacificus	-76.5582	38.8963
Ixodes pacificus	-76.5582	38.8963
Ixodes pacificus	-76.5582	38.8963
Ixodes pacificus	-76.5582	38.8963
Ixodes pacificus	-76.5582	38.8963
Ixodes pacificus	-76.5582	38.8963
Ixodes pacificus	-76.5582	38.8963
Ixodes pacificus	-76.5582	38.8963
Ixodes pacificus	-76.5582	38.8963
Ixodes pacificus	-76.5582	38.8963
Ixodes pacificus	-76.5582	38.8963
Ixodes pacificus	-76.5582	38.8963
Ixodes pacificus	-76.5582	38.8963
Ixodes pacificus	-76.5582	38.8963
Ixodes pacificus	-76.5582	38.8963
Ixodes pacificus	-76.5582	38.8963
Ixodes pacificus	-76.5582	38.8963
Ixodes pacificus	-76.5582	38.8963
Ixodes pacificus	-76.5582	38.8963
Ixodes pacificus	-76.5582	38.8963
Ixodes pacificus	-76.5582	38.8963
Ixodes pacificus	-76.5582	38.8963
Ixodes pacificus	-76.5582	38.8963
Ixodes pacificus	-76.5582	38.8963
Ixodes pacificus	-76.5582	38.8963
Ixodes pacificus	-76.5582	38.8963
Ixodes pacificus	-76.5582	38.8963
Ixodes pacificus	-76.5582	38.8963
Ixodes pacificus	-76.5582	38.8963
Ixodes pacificus	-76.5582	38.8963
Ixodes pacificus	-76.5582	38.8963
Ixodes pacificus	-76.5582	38.8963
Ixodes pacificus	-76.5582	38.8963
Ixodes pacificus	-76.5582	38.8963
Ixodes pacificus	-76.5582	38.8963
Ixodes pacificus	-76.5582	38.8963
Ixodes pacificus	-76.5582	38.8963
Ixodes pacificus	-76.5582	38.8963
Ixodes pacificus	-76.5582	38.8963
Ixodes pacificus	-76.5582	38.8963
Ixodes pacificus	-76.5582	38.8963
Ixodes pacificus	-76.5582	38.8963
Ixodes pacificus	-76.5582	38.8963
Ixodes pacificus	-76.5582	38.8963
Ixodes pacificus	-76.5582	38.8963
Ixodes pacificus	-76.5582	38.8963
Ixodes pacificus	-76.5582	38.8963
Ixodes pacificus	-76.5582	38.8963
Ixodes pacificus	-76.5582	38.8963
Ixodes pacificus	-76.5582	38.8963
Ixodes pacificus	-76.5582	38.8963
Ixodes pacificus	-76.5582	38.8963
Ixodes pacificus	-76.5582	38.8963
Ixodes pacificus	-76.5582	38.8963
Ixodes pacificus	-76.5582	38.8963
Ixodes pacificus	-76.5582	38.8963
Ixodes pacificus	-76.5582	38.8963
Ixodes pacificus	-76.5582	38.8963
Ixodes pacificus	-76.5582	38.8963
Ixodes pacificus	-76.5582	38.8963
Ixodes pacificus	-76.5616	38.88
Ixodes pacificus	-76.5616	38.88
Ixodes pacificus	-76.5616	38.88
Ixodes pacificus	-76.5616	38.88
Ixodes pacificus	-76.5616	38.88
Ixodes pacificus	-76.5616	38.88
Ixodes pacificus	-76.5616	38.88
Ixodes pacificus	-76.5616	38.88
Ixodes pacificus	-76.5616	38.88
Ixodes pacificus	-76.5616	38.88
Ixodes pacificus	-76.5616	38.88
Ixodes pacificus	-76.5616	38.88
Ixodes pacificus	-76.5616	38.88
Ixodes pacificus	-76.5616	38.88
Ixodes pacificus	-76.5616	38.88
Ixodes pacificus	-76.5616	38.88
Ixodes pacificus	-76.5616	38.88
Ixodes pacificus	-76.5616	38.88
Ixodes pacificus	-76.5616	38.88
Ixodes pacificus	-76.5616	38.88
Ixodes pacificus	-76.5616	38.88
Ixodes pacificus	-76.5616	38.88
Ixodes pacificus	-76.5616	38.88
Ixodes pacificus	-76.5616	38.88
Ixodes pacificus	-76.5616	38.88
Ixodes pacificus	-76.5616	38.88
Ixodes pacificus	-76.5616	38.88
Ixodes pacificus	-76.5616	38.88
Ixodes pacificus	-76.5616	38.88
Ixodes pacificus	-76.5616	38.88
Ixodes pacificus	-76.5616	38.88
Ixodes pacificus	-76.5616	38.88
Ixodes pacificus	-76.5616	38.88
Ixodes pacificus	-76.5616	38.88
Ixodes pacificus	-76.5616	38.88
Ixodes pacificus	-76.5616	38.88
Ixodes pacificus	-76.5616	38.88
Ixodes pacificus	-76.5616	38.88
Ixodes pacificus	-76.5616	38.88
Ixodes pacificus	-76.5616	38.88
Ixodes pacificus	-76.5616	38.88
Ixodes pacificus	-76.5616	38.88
Ixodes pacificus	-76.5616	38.88
Ixodes pacificus	-76.5616	38.88
Ixodes pacificus	-76.5616	38.88
Ixodes pacificus	-76.5616	38.88
Ixodes pacificus	-76.5616	38.88
Ixodes pacificus	-76.5616	38.88
Ixodes pacificus	-76.5616	38.88
Ixodes pacificus	-76.5616	38.88
Ixodes pacificus	-76.5616	38.88
Ixodes pacificus	-76.5616	38.88
Ixodes pacificus	-76.5616	38.88
Ixodes pacificus	-76.5616	38.88
Ixodes pacificus	-76.5616	38.88
Ixodes pacificus	-76.5616	38.88
Ixodes pacificus	-76.5616	38.88
Ixodes pacificus	-76.5616	38.88
Ixodes pacificus	-76.5616	38.88
Ixodes pacificus	-76.5616	38.88
Ixodes pacificus	-76.5616	38.88
Ixodes pacificus	-76.5616	38.88
Ixodes pacificus	-76.5616	38.88
Ixodes pacificus	-76.5616	38.88
Ixodes pacificus	-76.5616	38.88
Ixodes pacificus	-76.5616	38.88
Ixodes pacificus	-76.5616	38.88
Ixodes pacificus	-76.5616	38.88
Ixodes pacificus	-76.5616	38.88
Ixodes pacificus	-76.5616	38.88
Ixodes pacificus	-76.5616	38.88
Ixodes pacificus	-76.5616	38.88
Ixodes pacificus	-76.5616	38.88
Ixodes pacificus	-76.5616	38.88
Ixodes pacificus	-76.5616	38.88
Ixodes pacificus	-76.5616	38.88
Ixodes pacificus	-76.5616	38.88
Ixodes pacificus	-76.5616	38.88
Ixodes pacificus	-76.5616	38.88
Ixodes pacificus	-76.5616	38.88
Ixodes pacificus	-76.5616	38.88
Ixodes pacificus	-76.5616	38.88
Ixodes pacificus	-76.5616	38.88
Ixodes pacificus	-76.5616	38.88
Ixodes pacificus	-76.5616	38.88
Ixodes pacificus	-76.5616	38.88
Ixodes pacificus	-76.5616	38.88
Ixodes pacificus	-76.5616	38.88
Ixodes pacificus	-76.5616	38.88
Ixodes pacificus	-76.5616	38.88
Ixodes pacificus	-76.5616	38.88
Ixodes pacificus	-76.5616	38.88
Ixodes pacificus	-76.5616	38.88
Ixodes pacificus	-76.5616	38.88
Ixodes pacificus	-76.5616	38.88
Ixodes pacificus	-76.5616	38.88
Ixodes pacificus	-76.5616	38.88
Ixodes pacificus	-76.5616	38.88
Ixodes pacificus	-76.5616	38.88
Ixodes pacificus	-76.5616	38.88
Ixodes pacificus	-76.5616	38.88
Ixodes pacificus	-76.5616	38.88
Ixodes pacificus	-76.5616	38.88
Ixodes pacificus	-76.5616	38.88
Ixodes pacificus	-76.5616	38.88
Ixodes pacificus	-76.5616	38.88
Ixodes pacificus	-76.5616	38.88
Ixodes pacificus	-76.5616	38.88
Ixodes pacificus	-76.5616	38.88
Ixodes pacificus	-76.5616	38.88
Ixodes pacificus	-76.5616	38.88
Ixodes pacificus	-76.5616	38.88
Ixodes pacificus	-76.5616	38.88
Ixodes pacificus	-76.5616	38.88
Ixodes pacificus	-76.5616	38.88
Ixodes pacificus	-76.5616	38.88
Ixodes pacificus	-76.5616	38.88
Ixodes pacificus	-76.5616	38.88
Ixodes pacificus	-76.5616	38.88
Ixodes pacificus	-76.5616	38.88
Ixodes pacificus	-76.5616	38.88
Ixodes pacificus	-76.5616	38.88
Ixodes pacificus	-76.5616	38.88
Ixodes pacificus	-76.5616	38.88
Ixodes pacificus	-76.5616	38.88
Ixodes pacificus	-76.5616	38.88
Ixodes pacificus	-76.5616	38.88
Ixodes pacificus	-76.5616	38.88
Ixodes pacificus	-76.5616	38.88
Ixodes pacificus	-76.5616	38.88
Ixodes pacificus	-76.5616	38.88
Ixodes pacificus	-76.5616	38.88
Ixodes pacificus	-76.5616	38.88
Ixodes pacificus	-76.5616	38.88
Ixodes pacificus	-76.5616	38.88
Ixodes pacificus	-76.5616	38.88
Ixodes pacificus	-77.9555	39.0887
Ixodes pacificus	-77.9555	39.0887
Ixodes pacificus	-77.9596	39.0827
Ixodes pacificus	-77.9596	39.0827
Ixodes pacificus	-77.9596	39.0827
Ixodes pacificus	-77.9596	39.0827
Ixodes pacificus	-77.9596	39.0827
Ixodes pacificus	-77.9727	39.0862
Ixodes pacificus	-77.9727	39.0862
Ixodes pacificus	-77.9727	39.0862
Ixodes pacificus	-77.9727	39.0862
Ixodes pacificus	-77.9727	39.0862
Ixodes pacificus	-77.9727	39.0862
Ixodes pacificus	-77.9727	39.0862
Ixodes pacificus	-77.9727	39.0862
Ixodes pacificus	-77.9727	39.0862
Ixodes pacificus	-77.9727	39.0862
Ixodes pacificus	-77.9727	39.0862
Ixodes pacificus	-77.9727	39.0862
Ixodes pacificus	-77.9727	39.0862
Ixodes pacificus	-77.9727	39.0862
Ixodes pacificus	-77.9727	39.0862
Ixodes pacificus	-77.9727	39.0862
Ixodes pacificus	-77.9727	39.0862
Ixodes pacificus	-77.9727	39.0862
Ixodes pacificus	-77.9727	39.0862
Ixodes pacificus	-77.9727	39.0862
Ixodes pacificus	-77.9727	39.0862
Ixodes pacificus	-77.9727	39.0862
Ixodes pacificus	-77.9727	39.0862
Ixodes pacificus	-77.9727	39.0862
Ixodes pacificus	-77.9727	39.0862
Ixodes pacificus	-77.9727	39.0862
Ixodes pacificus	-77.9727	39.0862
Ixodes pacificus	-77.9727	39.0862
Ixodes pacificus	-77.9727	39.0862
Ixodes pacificus	-77.9727	39.0862
Ixodes pacificus	-77.9727	39.0862
Ixodes pacificus	-77.9727	39.0862
Ixodes pacificus	-77.9727	39.0862
Ixodes pacificus	-77.9727	39.0862
Ixodes pacificus	-77.9727	39.0862
Ixodes pacificus	-77.9727	39.0862
Ixodes pacificus	-77.9727	39.0862
Ixodes pacificus	-77.9727	39.0862
Ixodes pacificus	-77.9727	39.0862
Ixodes pacificus	-77.9727	39.0862
Ixodes pacificus	-77.9727	39.0862
Ixodes pacificus	-77.9727	39.0862
Ixodes pacificus	-77.9727	39.0862
Ixodes pacificus	-77.9727	39.0862
Ixodes pacificus	-77.9727	39.0862
Ixodes pacificus	-77.9727	39.0862
Ixodes pacificus	-77.9727	39.0862
Ixodes pacificus	-77.9727	39.0862
Ixodes pacificus	-77.9727	39.0862
Ixodes pacificus	-77.9727	39.0862
Ixodes pacificus	-77.9727	39.0862
Ixodes pacificus	-77.9727	39.0862
Ixodes pacificus	-77.9727	39.0862
Ixodes pacificus	-77.9727	39.0862
Ixodes pacificus	-77.9727	39.0862
Ixodes pacificus	-77.9727	39.0862
Ixodes pacificus	-77.9727	39.0862
Ixodes pacificus	-77.9727	39.0862
Ixodes pacificus	-77.9727	39.0862
Ixodes pacificus	-77.9727	39.0862
Ixodes pacificus	-77.9727	39.0862
Ixodes pacificus	-77.9727	39.0862
Ixodes pacificus	-77.9727	39.0862
Ixodes pacificus	-77.9727	39.0862
Ixodes pacificus	-77.9727	39.0862
Ixodes pacificus	-77.9727	39.0862
Ixodes pacificus	-77.9727	39.0862
Ixodes pacificus	-77.9727	39.0862
Ixodes pacificus	-77.9727	39.0862
Ixodes pacificus	-77.9727	39.0862
Ixodes pacificus	-77.9727	39.0862
Ixodes pacificus	-77.9727	39.0862
Ixodes pacificus	-77.9727	39.0862
Ixodes pacificus	-77.9727	39.0862
Ixodes pacificus	-77.9727	39.0862
Ixodes pacificus	-77.9727	39.0862
Ixodes pacificus	-77.9727	39.0862
Ixodes pacificus	-77.9727	39.0862
Ixodes pacificus	-77.9727	39.0862
Ixodes pacificus	-77.9727	39.0862
Ixodes pacificus	-77.9727	39.0862
Ixodes pacificus	-77.9727	39.0862
Ixodes pacificus	-77.9727	39.0862
Ixodes pacificus	-77.9727	39.0862
Ixodes pacificus	-77.9727	39.0862
Ixodes pacificus	-77.9727	39.0862
Ixodes pacificus	-77.9727	39.0862
Ixodes pacificus	-77.9727	39.0862
Ixodes pacificus	-77.9727	39.0862
Ixodes pacificus	-77.9727	39.0862
Ixodes pacificus	-77.9727	39.0862
Ixodes pacificus	-77.9727	39.0862
Ixodes pacificus	-77.9727	39.0862
Ixodes pacificus	-77.9727	39.0862
Ixodes pacificus	-77.9727	39.0862
Ixodes pacificus	-77.9727	39.0862
Ixodes pacificus	-77.9727	39.0862
Ixodes pacificus	-77.9727	39.0862
Ixodes pacificus	-77.9727	39.0862
Ixodes pacificus	-77.9727	39.0862
Ixodes pacificus	-77.9727	39.0862
Ixodes pacificus	-77.9727	39.0862
Ixodes pacificus	-77.9727	39.0862
Ixodes pacificus	-77.9727	39.0862
Ixodes pacificus	-77.9727	39.0862
Ixodes pacificus	-77.9727	39.0862
Ixodes pacificus	-77.9727	39.0862
Ixodes pacificus	-77.9727	39.0862
Ixodes pacificus	-77.9727	39.0862
Ixodes pacificus	-77.9727	39.0862
Ixodes pacificus	-77.9727	39.0862
Ixodes pacificus	-77.9727	39.0862
Ixodes pacificus	-77.9727	39.0862
Ixodes pacificus	-77.9727	39.0862
Ixodes pacificus	-77.9727	39.0862
Ixodes pacificus	-77.9727	39.0862
Ixodes pacificus	-77.9727	39.0862
Ixodes pacificus	-77.9727	39.0862
Ixodes pacificus	-77.9727	39.0862
Ixodes pacificus	-77.9727	39.0862
Ixodes pacificus	-77.9727	39.0862
Ixodes pacificus	-77.9727	39.0862
Ixodes pacificus	-77.9727	39.0862
Ixodes pacificus	-77.9727	39.0862
Ixodes pacificus	-77.9727	39.0862
Ixodes pacificus	-77.9727	39.0862
Ixodes pacificus	-77.9727	39.0862
Ixodes pacificus	-77.9727	39.0862
Ixodes pacificus	-77.9727	39.0862
Ixodes pacificus	-77.9727	39.0862
Ixodes pacificus	-77.9727	39.0862
Ixodes pacificus	-77.9727	39.0862
Ixodes pacificus	-77.9727	39.0862
Ixodes pacificus	-77.9727	39.0862
Ixodes pacificus	-77.9727	39.0862
Ixodes pacificus	-77.9727	39.0862
Ixodes pacificus	-77.9727	39.0862
Ixodes pacificus	-77.9727	39.0862
Ixodes pacificus	-77.9727	39.0862
Ixodes pacificus	-77.9727	39.0862
Ixodes pacificus	-77.9727	39.0862
Ixodes pacificus	-77.9727	39.0862
Ixodes pacificus	-77.9727	39.0862
Ixodes pacificus	-77.9727	39.0862
Ixodes pacificus	-77.9727	39.0862
Ixodes pacificus	-77.9727	39.0862
Ixodes pacificus	-77.9727	39.0862
Ixodes pacificus	-77.9727	39.0862
Ixodes pacificus	-77.9727	39.0862
Ixodes pacificus	-77.9727	39.0862
Ixodes pacificus	-77.9727	39.0862
Ixodes pacificus	-77.9727	39.0862
Ixodes pacificus	-77.9727	39.0862
Ixodes pacificus	-77.9727	39.0862
Ixodes pacificus	-77.9727	39.0862
Ixodes pacificus	-77.9727	39.0862
Ixodes pacificus	-77.9727	39.0862
Ixodes pacificus	-77.9727	39.0862
Ixodes pacificus	-77.9727	39.0862
Ixodes pacificus	-77.9727	39.0862
Ixodes pacificus	-77.9727	39.0862
Ixodes pacificus	-77.9727	39.0862
Ixodes pacificus	-77.9727	39.0862
Ixodes pacificus	-77.9727	39.0862
Ixodes pacificus	-77.9727	39.0862
Ixodes pacificus	-77.9727	39.0862
Ixodes pacificus	-77.9727	39.0862
Ixodes pacificus	-77.9727	39.0862
Ixodes pacificus	-77.9727	39.0862
Ixodes pacificus	-77.9727	39.0862
Ixodes pacificus	-77.9727	39.0862
Ixodes pacificus	-77.9727	39.0862
Ixodes pacificus	-77.9727	39.0862
Ixodes pacificus	-77.9727	39.0862
Ixodes pacificus	-77.9727	39.0862
Ixodes pacificus	-77.9727	39.0862
Ixodes pacificus	-77.9727	39.0862
Ixodes pacificus	-77.9727	39.0862
Ixodes pacificus	-77.9727	39.0862
Ixodes pacificus	-77.9727	39.0862
Ixodes pacificus	-77.9727	39.0862
Ixodes pacificus	-77.9727	39.0862
Ixodes pacificus	-77.9727	39.0862
Ixodes pacificus	-77.9727	39.0862
Ixodes pacificus	-77.9727	39.0862
Ixodes pacificus	-77.9727	39.0862
Ixodes pacificus	-77.9727	39.0862
Ixodes pacificus	-77.9727	39.0862
Ixodes pacificus	-78.1294	38.886
Ixodes pacificus	-78.1294	38.886
Ixodes pacificus	-78.1294	38.886
Ixodes pacificus	-78.1294	38.886
Ixodes pacificus	-78.1294	38.886
Ixodes pacificus	-78.1294	38.886
[truncated: 11,751 more rows]
