# Supplementary material for: Predicting the potential global distribution of Ixodes pacificus under climate change
Source: PLoS One. 2024 Aug 27;19(8):e0309367. doi: 10.1371/journal.pone.0309367 (PMC11349213; doi:10.1371/journal.pone.0309367)
Supplement: S2 File — (XLSX) [file pone.0309367.s002.xlsx]

## Sheet: Ixodes_pacificus_prec1
variable	x	y
prec1	-62.7	0
prec1	-61.9476	0
prec1	-61.1952	0
prec1	-60.4428	0
prec1	-59.6904	0
prec1	-58.938	0
prec1	-58.1856	0
prec1	-57.4332	0
prec1	-56.6808	0
prec1	-55.9284	0
prec1	-55.176	0
prec1	-54.4236	0
prec1	-53.6712	0
prec1	-52.9188	0
prec1	-52.1664	0
prec1	-51.414	0
prec1	-50.6616	0
prec1	-49.9092	0
prec1	-49.1568	0
prec1	-48.4044	0
prec1	-47.652	0
prec1	-46.8996	0
prec1	-46.1472	0
prec1	-45.3948	0
prec1	-44.6424	0
prec1	-43.89	0
prec1	-43.1376	0
prec1	-42.3852	0
prec1	-41.6328	0
prec1	-40.8804	0
prec1	-40.128	0
prec1	-39.3756	0
prec1	-38.6232	0
prec1	-37.8708	0
prec1	-37.1184	0
prec1	-36.366	0
prec1	-35.6136	0
prec1	-34.8612	0
prec1	-34.1088	0
prec1	-33.3564	0
prec1	-32.604	0
prec1	-31.8516	0
prec1	-31.0992	0
prec1	-30.3468	0
prec1	-29.5944	0
prec1	-28.842	0
prec1	-28.0896	0
prec1	-27.3372	0
prec1	-26.5848	0
prec1	-25.8324	0
prec1	-25.08	0
prec1	-24.3276	0
prec1	-23.5752	0
prec1	-22.8228	0
prec1	-22.0704	0
prec1	-21.318	0
prec1	-20.5656	0
prec1	-19.8132	0
prec1	-19.0608	0
prec1	-18.3084	0
prec1	-17.556	0
prec1	-16.8036	0
prec1	-16.0512	0
prec1	-15.2988	0
prec1	-14.5464	0
prec1	-13.794	0
prec1	-13.0416	0
prec1	-12.2892	0
prec1	-11.5368	0
prec1	-10.7844	0
prec1	-10.032	0
prec1	-9.2796	0
prec1	-8.5272	0
prec1	-7.7748	0
prec1	-7.0224	0
prec1	-6.27	0
prec1	-5.5176	0
prec1	-4.7652	0
prec1	-4.0128	0
prec1	-3.2604	0
prec1	-2.508	0
prec1	-1.7556	0
prec1	-1.0032	0
prec1	-0.2508	0.000256517
prec1	0.5016	0.000513034
prec1	1.254	0.000636136
prec1	2.0064	0.000759238
prec1	2.7588	0.00094409
prec1	3.5112	0.00112894
prec1	4.2636	0.00140815
prec1	5.016	0.00168735
prec1	5.7684	0.00211171
prec1	6.5208	0.00253606
prec1	7.2732	0.00318527
prec1	8.0256	0.00383448
prec1	8.778	0.00483445
prec1	9.5304	0.00583443
prec1	10.2828	0.00738525
prec1	11.0352	0.00893608
prec1	11.7876	0.011357
prec1	12.54	0.0137779
prec1	13.2924	0.0175787
prec1	14.0448	0.0213795
prec1	14.7972	0.0273703
prec1	15.5496	0.033361
prec1	16.302	0.0428086
prec1	17.0544	0.0522561
prec1	17.8068	0.0669337
prec1	18.5592	0.0816113
prec1	19.3116	0.107042
prec1	20.064	0.132473
prec1	20.8164	0.180526
prec1	21.5688	0.228579
prec1	22.3212	0.230957
prec1	23.0736	0.233336
prec1	23.826	0.237982
prec1	24.5784	0.242628
prec1	25.3308	0.245311
prec1	26.0832	0.247993
prec1	26.8356	0.275622
prec1	27.588	0.303251
prec1	28.3404	0.331697
prec1	29.0928	0.360143
prec1	29.8452	0.347041
prec1	30.5976	0.333939
prec1	31.35	0.32399
prec1	32.1024	0.314042
prec1	32.8548	0.277242
prec1	33.6072	0.240442
prec1	34.3596	0.230497
prec1	35.112	0.220551
prec1	35.8644	0.202919
prec1	36.6168	0.185286
prec1	37.3692	0.185561
prec1	38.1216	0.185835
prec1	38.874	0.185717
prec1	39.6264	0.185599
prec1	40.3788	0.185875
prec1	41.1312	0.186151
prec1	41.8836	0.185523
prec1	42.636	0.184895
prec1	43.3884	0.185172
prec1	44.1408	0.185449
prec1	44.8932	0.185728
prec1	45.6456	0.186006
prec1	46.398	0.186285
prec1	47.1504	0.186565
prec1	47.9028	0.186846
prec1	48.6552	0.187126
prec1	49.4076	0.187408
prec1	50.16	0.18769
prec1	50.9124	0.187973
prec1	51.6648	0.188256
prec1	52.4172	0.18854
prec1	53.1696	0.188824
prec1	53.922	0.274026
prec1	54.6744	0.359228
prec1	55.4268	0.363361
prec1	56.1792	0.367493
prec1	56.9316	0.373513
prec1	57.684	0.379532
prec1	58.4364	0.380025
prec1	59.1888	0.380518
prec1	59.9412	0.384152
prec1	60.6936	0.387786
prec1	61.446	0.398023
prec1	62.1984	0.40826
prec1	62.9508	0.454264
prec1	63.7032	0.500268
prec1	64.4556	0.505032
prec1	65.208	0.509797
prec1	65.9604	0.52919
prec1	66.7128	0.548584
prec1	67.4652	0.592258
prec1	68.2176	0.635933
prec1	68.97	0.668676
prec1	69.7224	0.701419
prec1	70.4748	0.702037
prec1	71.2272	0.702655
prec1	71.9796	0.707396
prec1	72.732	0.712138
prec1	73.4844	0.712804
prec1	74.2368	0.71347
prec1	74.9892	0.714345
prec1	75.7416	0.71522
prec1	76.494	0.715834
prec1	77.2464	0.716447
prec1	77.9988	0.718521
prec1	78.7512	0.720595
prec1	79.5036	0.721205
prec1	80.256	0.721814
prec1	81.0084	0.723265
prec1	81.7608	0.724715
prec1	82.5132	0.726104
prec1	83.2656	0.727493
prec1	84.018	0.728518
prec1	84.7704	0.729542
prec1	85.5228	0.730084
prec1	86.2752	0.730626
prec1	87.0276	0.73116
prec1	87.78	0.731694
prec1	88.5324	0.732208
prec1	89.2848	0.732722
prec1	90.0372	0.733236
prec1	90.7896	0.733749
prec1	91.542	0.734261
prec1	92.2944	0.734774
prec1	93.0468	0.735285
prec1	93.7992	0.735797
prec1	94.5516	0.736308
prec1	95.304	0.736818
prec1	96.0564	0.737318
prec1	96.8088	0.737818
prec1	97.5612	0.738251
prec1	98.3136	0.738684
prec1	99.066	0.739053
prec1	99.8184	0.739422
prec1	100.571	0.739785
prec1	101.323	0.740149
prec1	102.076	0.740512
prec1	102.828	0.740874
prec1	103.58	0.741237
prec1	104.333	0.7416
prec1	105.085	0.741962
prec1	105.838	0.742324
prec1	106.59	0.742686
prec1	107.342	0.743048
prec1	108.095	0.74341
prec1	108.847	0.743772
prec1	109.6	0.744133
prec1	110.352	0.744494
prec1	111.104	0.744855
prec1	111.857	0.745216
prec1	112.609	0.745577
prec1	113.362	0.745938
prec1	114.114	0.746298
prec1	114.866	0.746658
prec1	115.619	0.747018
prec1	116.371	0.747378
prec1	117.124	0.747738
prec1	117.876	0.748098
prec1	118.628	0.748457
prec1	119.381	0.748816
prec1	120.133	0.749175
prec1	120.886	0.749534
prec1	121.638	0.749893
prec1	122.39	0.750251
prec1	123.143	0.75061
prec1	123.895	0.750968
prec1	124.648	0.751326
prec1	125.4	0.751684
prec1	126.152	0.752041
prec1	126.905	0.752399
prec1	127.657	0.752756
prec1	128.41	0.753113
prec1	129.162	0.75347
prec1	129.914	0.753827
prec1	130.667	0.754183
prec1	131.419	0.75454
prec1	132.172	0.754896
prec1	132.924	0.755252
prec1	133.676	0.755607
prec1	134.429	0.755963
prec1	135.181	0.756318
prec1	135.934	0.756674
prec1	136.686	0.757028
prec1	137.438	0.757383
prec1	138.191	0.758347
prec1	138.943	0.759311
prec1	139.696	0.761795
prec1	140.448	0.764278
prec1	141.2	0.765052
prec1	141.953	0.765827
prec1	142.705	0.766178
prec1	143.458	0.766528
prec1	144.21	0.767284
prec1	144.962	0.768039
prec1	145.715	0.76818
prec1	146.467	0.768321
prec1	147.22	0.76843
prec1	147.972	0.768539
prec1	148.724	0.768648
prec1	149.477	0.768758
prec1	150.229	0.768867
prec1	150.982	0.768976
prec1	151.734	0.769085
prec1	152.486	0.769194
prec1	153.239	0.769303
prec1	153.991	0.769412
prec1	154.744	0.769521
prec1	155.496	0.769629
prec1	156.248	0.769738
prec1	157.001	0.769847
prec1	157.753	0.769955
prec1	158.506	0.770064
prec1	159.258	0.770173
prec1	160.01	0.770281
prec1	160.763	0.77039
prec1	161.515	0.770498
prec1	162.268	0.770606
prec1	163.02	0.770715
prec1	163.772	0.770823
prec1	164.525	0.770931
prec1	165.277	0.771039
prec1	166.03	0.771147
prec1	166.782	0.771255
prec1	167.534	0.771363
prec1	168.287	0.771471
prec1	169.039	0.771579
prec1	169.792	0.771687
prec1	170.544	0.771795
prec1	171.296	0.771903
prec1	172.049	0.77201
prec1	172.801	0.772118
prec1	173.554	0.772226
prec1	174.306	0.772333
prec1	175.058	0.772441
prec1	175.811	0.772548
prec1	176.563	0.772656
prec1	177.316	0.772763
prec1	178.068	0.77287
prec1	178.82	0.772977
prec1	179.573	0.773085
prec1	180.325	0.773191
prec1	181.078	0.773297
prec1	181.83	0.773402
prec1	182.582	0.773508
prec1	183.335	0.773614
prec1	184.087	0.77372
prec1	184.84	0.773826
prec1	185.592	0.773931
prec1	186.344	0.774037
prec1	187.097	0.774142
prec1	187.849	0.774248
prec1	188.602	0.774353
prec1	189.354	0.774459
prec1	190.106	0.774564
prec1	190.859	0.774669
prec1	191.611	0.774775
prec1	192.364	0.77488
prec1	193.116	0.774985
prec1	193.868	0.77509
prec1	194.621	0.775195
prec1	195.373	0.7753
prec1	196.126	0.775405
prec1	196.878	0.77551
prec1	197.63	0.775614
prec1	198.383	0.775719
prec1	199.135	0.775824
prec1	199.888	0.775928
prec1	200.64	0.776033
prec1	201.392	0.776138
prec1	202.145	0.776242
prec1	202.897	0.776346
prec1	203.65	0.776451
prec1	204.402	0.776555
prec1	205.154	0.776659
prec1	205.907	0.776764
prec1	206.659	0.776868
prec1	207.412	0.776972
prec1	208.164	0.777076
prec1	208.916	0.77718
prec1	209.669	0.777284
prec1	210.421	0.777388
prec1	211.174	0.777491
prec1	211.926	0.777595
prec1	212.678	0.777699
prec1	213.431	0.777802
prec1	214.183	0.777906
prec1	214.936	0.778009
prec1	215.688	0.778111
prec1	216.44	0.778208
prec1	217.193	0.778305
prec1	217.945	0.778401
prec1	218.698	0.778498
prec1	219.45	0.778594
prec1	220.202	0.77869
prec1	220.955	0.778786
prec1	221.707	0.778881
prec1	222.46	0.77897
prec1	223.212	0.77906
prec1	223.964	0.778984
prec1	224.717	0.778909
prec1	225.469	0.778998
prec1	226.222	0.779088
prec1	226.974	0.779177
prec1	227.726	0.779266
prec1	228.479	0.779355
prec1	229.231	0.779444
prec1	229.984	0.779532
prec1	230.736	0.779621
prec1	231.488	0.77971
prec1	232.241	0.779799
prec1	232.993	0.779887
prec1	233.746	0.779976
prec1	234.498	0.780064
prec1	235.25	0.780153
prec1	236.003	0.780241
prec1	236.755	0.78033
prec1	237.508	0.780418
prec1	238.26	0.780506
prec1	239.012	0.780594
prec1	239.765	0.780682
prec1	240.517	0.78077
prec1	241.27	0.780858
prec1	242.022	0.780946
prec1	242.774	0.781034
prec1	243.527	0.781122
prec1	244.279	0.78121
prec1	245.032	0.781298
prec1	245.784	0.781385
prec1	246.536	0.781473
prec1	247.289	0.78156
prec1	248.041	0.781648
prec1	248.794	0.781735
prec1	249.546	0.782448
prec1	250.298	0.78316
prec1	251.051	0.783247
prec1	251.803	0.783335
prec1	252.556	0.783495
prec1	253.308	0.783655
prec1	254.06	0.783947
prec1	254.813	0.78424
prec1	255.565	0.785016
prec1	256.318	0.785793
prec1	257.07	0.78588
prec1	257.822	0.785967
prec1	258.575	0.786054
prec1	259.327	0.786141
prec1	260.08	0.787794
prec1	260.832	0.789448
prec1	261.584	0.789533
prec1	262.337	0.789618
prec1	263.089	0.789701
prec1	263.842	0.789785
prec1	264.594	0.789868
prec1	265.346	0.789951
prec1	266.099	0.790044
prec1	266.851	0.790136
prec1	267.604	0.790207
prec1	268.356	0.790277
prec1	269.108	0.790348
prec1	269.861	0.790418
prec1	270.613	0.790711
prec1	271.366	0.791004
prec1	272.118	0.791065
prec1	272.87	0.791126
prec1	273.623	0.791161
prec1	274.375	0.791196
prec1	275.128	0.791231
prec1	275.88	0.791265
prec1	276.632	0.7913
prec1	277.385	0.791335
prec1	278.137	0.791369
prec1	278.89	0.791403
prec1	279.642	0.791437
prec1	280.394	0.791472
prec1	281.147	0.791505
prec1	281.899	0.791539
prec1	282.652	0.791573
prec1	283.404	0.791607
prec1	284.156	0.791641
prec1	284.909	0.791674
prec1	285.661	0.791708
prec1	286.414	0.791741
prec1	287.166	0.791774
prec1	287.918	0.791807
prec1	288.671	0.791841
prec1	289.423	0.791874
prec1	290.176	0.791906
prec1	290.928	0.791939
prec1	291.68	0.791972
prec1	292.433	0.792005
prec1	293.185	0.791782
prec1	293.938	0.791559
prec1	294.69	0.791586
prec1	295.442	0.791613
prec1	296.195	0.79164
prec1	296.947	0.791667
prec1	297.7	0.791694
prec1	298.452	0.791721
prec1	299.204	0.791748
prec1	299.957	0.791774
prec1	300.709	0.789117
prec1	301.462	0.78646
prec1	302.214	0.786319
prec1	302.966	0.786179
prec1	303.719	0.786206
prec1	304.471	0.786233
prec1	305.224	0.78626
prec1	305.976	0.786288
prec1	306.728	0.786314
prec1	307.481	0.786341
prec1	308.233	0.786368
prec1	308.986	0.786395
prec1	309.738	0.786422
prec1	310.49	0.786448
prec1	311.243	0.783776
prec1	311.995	0.781104
prec1	312.748	0.781133
prec1	313.5	0.781161
prec1	314.252	0.78119
prec1	315.005	0.781218
prec1	315.757	0.781246
prec1	316.51	0.781275
prec1	317.262	0.781303
prec1	318.014	0.781331
prec1	318.767	0.781359
prec1	319.519	0.781387
prec1	320.272	0.781415
prec1	321.024	0.781443
prec1	321.776	0.780391
prec1	322.529	0.779338
prec1	323.281	0.777822
prec1	324.034	0.776306
prec1	324.786	0.776336
prec1	325.538	0.776365
prec1	326.291	0.752973
prec1	327.043	0.729582
prec1	327.796	0.680981
prec1	328.548	0.632381
prec1	329.3	0.632415
prec1	330.053	0.63245
prec1	330.805	0.632484
prec1	331.558	0.632519
prec1	332.31	0.632553
prec1	333.062	0.632587
prec1	333.815	0.632622
prec1	334.567	0.632656
prec1	335.32	0.632691
prec1	336.072	0.632725
prec1	336.824	0.63276
prec1	337.577	0.632794
prec1	338.329	0.632829
prec1	339.082	0.632863
prec1	339.834	0.631985
prec1	340.586	0.631108
prec1	341.339	0.631142
prec1	342.091	0.631177
prec1	342.844	0.631211
prec1	343.596	0.631246
prec1	344.348	0.63128
prec1	345.101	0.631315
prec1	345.853	0.631349
prec1	346.606	0.631383
prec1	347.358	0.631418
prec1	348.11	0.631452
prec1	348.863	0.631487
prec1	349.615	0.631521
prec1	350.368	0.631556
prec1	351.12	0.63159
prec1	351.872	0.631625
prec1	352.625	0.631659
prec1	353.377	0.631694
prec1	354.13	0.631728
prec1	354.882	0.631763
prec1	355.634	0.631797
prec1	356.387	0.629182
prec1	357.139	0.626566
prec1	357.892	0.626601
prec1	358.644	0.626636
prec1	359.396	0.626671
prec1	360.149	0.626706
prec1	360.901	0.626741
prec1	361.654	0.626775
prec1	362.406	0.62681
prec1	363.158	0.626845
prec1	363.911	0.62688
prec1	364.663	0.626915
prec1	365.416	0.62695
prec1	366.168	0.626985
prec1	366.92	0.627019
prec1	367.673	0.627054
prec1	368.425	0.627089
prec1	369.178	0.627124
prec1	369.93	0.627159
prec1	370.682	0.627194
prec1	371.435	0.627229
prec1	372.187	0.627264
prec1	372.94	0.627299
prec1	373.692	0.627334
prec1	374.444	0.627369
prec1	375.197	0.627404
prec1	375.949	0.627439
prec1	376.702	0.627474
prec1	377.454	0.627509
prec1	378.206	0.627544
prec1	378.959	0.627579
prec1	379.711	0.627614
prec1	380.464	0.627649
prec1	381.216	0.627684
prec1	381.968	0.627719
prec1	382.721	0.627754
prec1	383.473	0.627789
prec1	384.226	0.627824
prec1	384.978	0.627859
prec1	385.73	0.627895
prec1	386.483	0.62793
prec1	387.235	0.627965
prec1	387.988	0.628
prec1	388.74	0.628035
prec1	389.492	0.62807
prec1	390.245	0.628105
prec1	390.997	0.628141
prec1	391.75	0.628176
prec1	392.502	0.628211
prec1	393.254	0.628246
prec1	394.007	0.628282
prec1	394.759	0.628317
prec1	395.512	0.628352
prec1	396.264	0.628387
prec1	397.016	0.628423
prec1	397.769	0.628458
prec1	398.521	0.628493
prec1	399.274	0.628528
prec1	400.026	0.628564
prec1	400.778	0.628599
prec1	401.531	0.628635
prec1	402.283	0.62867
prec1	403.036	0.628705
prec1	403.788	0.628741
prec1	404.54	0.628776
prec1	405.293	0.628811
prec1	406.045	0.628847
prec1	406.798	0.628882
prec1	407.55	0.637196
prec1	408.302	0.645509
prec1	409.055	0.645546
prec1	409.807	0.645582
prec1	410.56	0.645619
prec1	411.312	0.645656
prec1	412.064	0.645692
prec1	412.817	0.645729
prec1	413.569	0.645766
prec1	414.322	0.645803
prec1	415.074	0.644568
prec1	415.826	0.643333
prec1	416.579	0.643369
prec1	417.331	0.643405
prec1	418.084	0.643442
prec1	418.836	0.643478
prec1	419.588	0.643514
prec1	420.341	0.64355
prec1	421.093	0.643587
prec1	421.846	0.643623
prec1	422.598	0.643659
prec1	423.35	0.643695
prec1	424.103	0.643732
prec1	424.855	0.643768
prec1	425.608	0.643804
prec1	426.36	0.643841
prec1	427.112	0.643877
prec1	427.865	0.643913
prec1	428.617	0.64395
prec1	429.37	0.643986
prec1	430.122	0.644023
prec1	430.874	0.644059
prec1	431.627	0.644095
prec1	432.379	0.644132
prec1	433.132	0.644168
prec1	433.884	0.644205
prec1	434.636	0.644241
prec1	435.389	0.644278
prec1	436.141	0.644314
prec1	436.894	0.644351
prec1	437.646	0.644388
prec1	438.398	0.644424
prec1	439.151	0.644461
prec1	439.903	0.644497
prec1	440.656	0.644534
prec1	441.408	0.644571
prec1	442.16	0.644607
prec1	442.913	0.644644
prec1	443.665	0.644681
prec1	444.418	0.644717
prec1	445.17	0.644754
prec1	445.922	0.644791
prec1	446.675	0.644827
prec1	447.427	0.644864
prec1	448.18	0.644901
prec1	448.932	0.644938
prec1	449.684	0.644974
prec1	450.437	0.645011
prec1	451.189	0.645048
prec1	451.942	0.645085
prec1	452.694	0.645122
prec1	453.446	0.645159
prec1	454.199	0.645196
prec1	454.951	0.645232
prec1	455.704	0.645269
prec1	456.456	0.645306
prec1	457.208	0.645343
prec1	457.961	0.64538
prec1	458.713	0.645417
prec1	459.466	0.645454
prec1	460.218	0.645491
prec1	460.97	0.645528
prec1	461.723	0.645565
prec1	462.475	0.645602
prec1	463.228	0.64564
prec1	463.98	0.645677
prec1	464.732	0.645714
prec1	465.485	0.645751
prec1	466.237	0.645788
prec1	466.99	0.645825
prec1	467.742	0.645862
prec1	468.494	0.6459
prec1	469.247	0.645937
prec1	469.999	0.645974
prec1	470.752	0.646011
prec1	471.504	0.646049
prec1	472.256	0.646086
prec1	473.009	0.646123
prec1	473.761	0.646161
prec1	474.514	0.646198
prec1	475.266	0.646235
prec1	476.018	0.646273
prec1	476.771	0.64631
prec1	477.523	0.646348
prec1	478.276	0.646385
prec1	479.028	0.646422
prec1	479.78	0.64646
prec1	480.533	0.646497
prec1	481.285	0.646535
prec1	482.038	0.646572
prec1	482.79	0.64661
prec1	483.542	0.646648
prec1	484.295	0.646685
prec1	485.047	0.646723
prec1	485.8	0.64676
prec1	486.552	0.646798
prec1	487.304	0.646836
prec1	488.057	0.646873
prec1	488.809	0.646911
prec1	489.562	0.646949
prec1	490.314	0.646986
prec1	491.066	0.647024
prec1	491.819	0.647062
prec1	492.571	0.6471
prec1	493.324	0.647138
prec1	494.076	0.647175
prec1	494.828	0.647213
prec1	495.581	0.647251
prec1	496.333	0.647289
prec1	497.086	0.647327
prec1	497.838	0.647365
prec1	498.59	0.647403
prec1	499.343	0.647441
prec1	500.095	0.647479
prec1	500.848	0.647517
prec1	501.6	0.647555
prec1	502.352	0.647593
prec1	503.105	0.647631
prec1	503.857	0.647669
prec1	504.61	0.647707
prec1	505.362	0.647745
prec1	506.114	0.647783
prec1	506.867	0.647821
prec1	507.619	0.647859
prec1	508.372	0.647898
prec1	509.124	0.647936
prec1	509.876	0.647974
prec1	510.629	0.648012
prec1	511.381	0.648051
prec1	512.134	0.648089
prec1	512.886	0.648127
prec1	513.638	0.648166
prec1	514.391	0.648204
prec1	515.143	0.648242
prec1	515.896	0.648281
prec1	516.648	0.648319
prec1	517.4	0.648357
prec1	518.153	0.648396
prec1	518.905	0.648434
prec1	519.658	0.648473
prec1	520.41	0.648511
prec1	521.162	0.64855
prec1	521.915	0.648588
prec1	522.667	0.648627
prec1	523.42	0.648666
prec1	524.172	0.648704
prec1	524.924	0.648743
prec1	525.677	0.648781
prec1	526.429	0.64882
prec1	527.182	0.648859
prec1	527.934	0.648898
prec1	528.686	0.648936
prec1	529.439	0.648975
prec1	530.191	0.649014
prec1	530.944	0.649053
prec1	531.696	0.649091
prec1	532.448	0.64913
prec1	533.201	0.649169
prec1	533.953	0.649208
prec1	534.706	0.649247
prec1	535.458	0.649286
prec1	536.21	0.649325
prec1	536.963	0.649364
prec1	537.715	0.649403
prec1	538.468	0.649442
prec1	539.22	0.649481
prec1	539.972	0.64952
prec1	540.725	0.649559
prec1	541.477	0.649598
prec1	542.23	0.649637
prec1	542.982	0.649676
prec1	543.734	0.649715
prec1	544.487	0.649754
prec1	545.239	0.649793
prec1	545.992	0.649833
prec1	546.744	0.649872
prec1	547.496	0.649911
prec1	548.249	0.64995
prec1	549.001	0.64999
prec1	549.754	0.650029
prec1	550.506	0.650068
prec1	551.258	0.650108
prec1	552.011	0.650147
prec1	552.763	0.650186
prec1	553.516	0.650226
prec1	554.268	0.650265
prec1	555.02	0.650305
prec1	555.773	0.650344
prec1	556.525	0.650384
prec1	557.278	0.650423
prec1	558.03	0.650463
prec1	558.782	0.650502
prec1	559.535	0.650542
prec1	560.287	0.650581
prec1	561.04	0.650621
prec1	561.792	0.650661
prec1	562.544	0.6507
prec1	563.297	0.65074
prec1	564.049	0.65078
prec1	564.802	0.650819
prec1	565.554	0.650859
prec1	566.306	0.650899
prec1	567.059	0.650939
prec1	567.811	0.650978
prec1	568.564	0.651018
prec1	569.316	0.651058
prec1	570.068	0.651098
prec1	570.821	0.651138
prec1	571.573	0.651178
prec1	572.326	0.651218
prec1	573.078	0.651258
prec1	573.83	0.651298
prec1	574.583	0.651338
prec1	575.335	0.651378
prec1	576.088	0.651418
prec1	576.84	0.651458
prec1	577.592	0.651498
prec1	578.345	0.651538
prec1	579.097	0.651578
prec1	579.85	0.651618
prec1	580.602	0.651658
prec1	581.354	0.651698
prec1	582.107	0.651739
prec1	582.859	0.651779
prec1	583.612	0.651819
prec1	584.364	0.651859
prec1	585.116	0.6519
prec1	585.869	0.65194
prec1	586.621	0.65198
prec1	587.374	0.65202
prec1	588.126	0.652061
prec1	588.878	0.652101
prec1	589.631	0.652142
prec1	590.383	0.652182
prec1	591.136	0.652222
prec1	591.888	0.652263
prec1	592.64	0.652303
prec1	593.393	0.652344
prec1	594.145	0.652384
prec1	594.898	0.652425
prec1	595.65	0.652466
prec1	596.402	0.652506
prec1	597.155	0.652547
prec1	597.907	0.652587
prec1	598.66	0.652628
prec1	599.412	0.652669
prec1	600.164	0.652709
prec1	600.917	0.65275
prec1	601.669	0.652791
prec1	602.422	0.652832
prec1	603.174	0.652872
prec1	603.926	0.652913
prec1	604.679	0.652954
prec1	605.431	0.652995
prec1	606.184	0.653036
prec1	606.936	0.653077
prec1	607.688	0.653117
prec1	608.441	0.653158
prec1	609.193	0.653199
prec1	609.946	0.65324
prec1	610.698	0.653281
prec1	611.45	0.653322
prec1	612.203	0.653363
prec1	612.955	0.653404
prec1	613.708	0.653445
prec1	614.46	0.653486
prec1	615.212	0.653528
prec1	615.965	0.653569
prec1	616.717	0.65361
prec1	617.47	0.653651
prec1	618.222	0.653692
prec1	618.974	0.653733
prec1	619.727	0.653775
prec1	620.479	0.653816
prec1	621.232	0.653857
prec1	621.984	0.653898
prec1	622.736	0.65394
prec1	623.489	0.653981
prec1	624.241	0.654022
prec1	624.994	0.654064
prec1	625.746	0.654105
prec1	626.498	0.654146
prec1	627.251	0.327073
prec1	628.003	0
prec1	628.756	0
prec1	629.508	0
prec1	630.26	0
prec1	631.013	0
prec1	631.765	0
prec1	632.518	0
prec1	633.27	0
prec1	634.022	0
prec1	634.775	0
prec1	635.527	0
prec1	636.28	0
prec1	637.032	0
prec1	637.784	0
prec1	638.537	0
prec1	639.289	0
prec1	640.042	0
prec1	640.794	0
prec1	641.546	0
prec1	642.299	0
prec1	643.051	0
prec1	643.804	0
prec1	644.556	0
prec1	645.308	0
prec1	646.061	0
prec1	646.813	0
prec1	647.566	0
prec1	648.318	0
prec1	649.07	0
prec1	649.823	0
prec1	650.575	0
prec1	651.328	0
prec1	652.08	0
prec1	652.832	0
prec1	653.585	0
prec1	654.337	0
prec1	655.09	0
prec1	655.842	0
prec1	656.594	0
prec1	657.347	0
prec1	658.099	0
prec1	658.852	0
prec1	659.604	0
prec1	660.356	0
prec1	661.109	0
prec1	661.861	0
prec1	662.614	0
prec1	663.366	0
prec1	664.118	0
prec1	664.871	0
prec1	665.623	0
prec1	666.376	0
prec1	667.128	0
prec1	667.88	0
prec1	668.633	0
prec1	669.385	0
prec1	670.138	0
prec1	670.89	0
prec1	671.642	0
prec1	672.395	0
prec1	673.147	0
prec1	673.9	0
prec1	674.652	0
prec1	675.404	0
prec1	676.157	0
prec1	676.909	0
prec1	677.662	0
prec1	678.414	0
prec1	679.166	0
prec1	679.919	0
prec1	680.671	0
prec1	681.424	0
prec1	682.176	0
prec1	682.928	0
prec1	683.681	0
prec1	684.433	0
prec1	685.186	0
prec1	685.938	0
prec1	686.69	0
prec1	687.443	0
prec1	688.195	0
prec1	688.948	0
prec1	689.7	0
