# Supplementary material for: Predicting the potential global distribution of Ixodes pacificus under climate change
Source: PLoS One. 2024 Aug 27;19(8):e0309367. doi: 10.1371/journal.pone.0309367 (PMC11349213; doi:10.1371/journal.pone.0309367)
Supplement: S3 File — (XLSX) [file pone.0309367.s003.xlsx]

## Sheet: Ixodes_pacificus_tmin2
variable	x	y
tmin2	-59.01	0
tmin2	-58.9163	0
tmin2	-58.8226	0
tmin2	-58.7288	0
tmin2	-58.6351	0
tmin2	-58.5414	0
tmin2	-58.4477	0
tmin2	-58.354	0
tmin2	-58.2602	0
tmin2	-58.1665	0
tmin2	-58.0728	0
tmin2	-57.9791	0
tmin2	-57.8854	0
tmin2	-57.7916	0
tmin2	-57.6979	0
tmin2	-57.6042	0
tmin2	-57.5105	0
tmin2	-57.4168	0
tmin2	-57.323	0
tmin2	-57.2293	0
tmin2	-57.1356	0
tmin2	-57.0419	0
tmin2	-56.9482	0
tmin2	-56.8544	0
tmin2	-56.7607	0
tmin2	-56.667	0
tmin2	-56.5733	0
tmin2	-56.4796	0
tmin2	-56.3858	0
tmin2	-56.2921	0
tmin2	-56.1984	0
tmin2	-56.1047	0
tmin2	-56.011	0
tmin2	-55.9172	0
tmin2	-55.8235	0
tmin2	-55.7298	0
tmin2	-55.6361	0
tmin2	-55.5424	0
tmin2	-55.4486	0
tmin2	-55.3549	0
tmin2	-55.2612	0
tmin2	-55.1675	0
tmin2	-55.0738	0
tmin2	-54.98	0
tmin2	-54.8863	0
tmin2	-54.7926	0
tmin2	-54.6989	0
tmin2	-54.6052	0
tmin2	-54.5114	0
tmin2	-54.4177	0
tmin2	-54.324	0
tmin2	-54.2303	0
tmin2	-54.1366	0
tmin2	-54.0428	0
tmin2	-53.9491	0
tmin2	-53.8554	0
tmin2	-53.7617	0
tmin2	-53.668	0
tmin2	-53.5742	0
tmin2	-53.4805	0
tmin2	-53.3868	0
tmin2	-53.2931	0
tmin2	-53.1994	0
tmin2	-53.1056	0
tmin2	-53.0119	0
tmin2	-52.9182	0
tmin2	-52.8245	0
tmin2	-52.7308	0
tmin2	-52.637	0
tmin2	-52.5433	0
tmin2	-52.4496	0
tmin2	-52.3559	0
tmin2	-52.2622	0
tmin2	-52.1684	0
tmin2	-52.0747	0
tmin2	-51.981	0
tmin2	-51.8873	0
tmin2	-51.7936	0
tmin2	-51.6998	0
tmin2	-51.6061	0
tmin2	-51.5124	0
tmin2	-51.4187	0
tmin2	-51.325	0
tmin2	-51.2312	0.286082
tmin2	-51.1375	0.572165
tmin2	-51.0438	0.572574
tmin2	-50.9501	0.572983
tmin2	-50.8564	0.573393
tmin2	-50.7626	0.573804
tmin2	-50.6689	0.574216
tmin2	-50.5752	0.574629
tmin2	-50.4815	0.575043
tmin2	-50.3878	0.575458
tmin2	-50.294	0.575874
tmin2	-50.2003	0.57629
tmin2	-50.1066	0.576708
tmin2	-50.0129	0.577126
tmin2	-49.9192	0.577545
tmin2	-49.8254	0.577965
tmin2	-49.7317	0.578387
tmin2	-49.638	0.578809
tmin2	-49.5443	0.579232
tmin2	-49.4506	0.579656
tmin2	-49.3568	0.580081
tmin2	-49.2631	0.580506
tmin2	-49.1694	0.580934
tmin2	-49.0757	0.581361
tmin2	-48.982	0.581791
tmin2	-48.8882	0.58222
tmin2	-48.7945	0.582651
tmin2	-48.7008	0.583083
tmin2	-48.6071	0.583516
tmin2	-48.5134	0.583949
tmin2	-48.4196	0.584384
tmin2	-48.3259	0.58482
tmin2	-48.2322	0.585257
tmin2	-48.1385	0.585694
tmin2	-48.0448	0.586134
tmin2	-47.951	0.586573
tmin2	-47.8573	0.587015
tmin2	-47.7636	0.587456
tmin2	-47.6699	0.5879
tmin2	-47.5762	0.588343
tmin2	-47.4824	0.588789
tmin2	-47.3887	0.589235
tmin2	-47.295	0.589683
tmin2	-47.2013	0.590131
tmin2	-47.1076	0.590581
tmin2	-47.0138	0.591031
tmin2	-46.9201	0.591483
tmin2	-46.8264	0.591936
tmin2	-46.7327	0.59239
tmin2	-46.639	0.592845
tmin2	-46.5452	0.593302
tmin2	-46.4515	0.593758
tmin2	-46.3578	0.594218
tmin2	-46.2641	0.594677
tmin2	-46.1704	0.595138
tmin2	-46.0766	0.5956
tmin2	-45.9829	0.596064
tmin2	-45.8892	0.596528
tmin2	-45.7955	0.596994
tmin2	-45.7018	0.59746
tmin2	-45.608	0.597929
tmin2	-45.5143	0.598398
tmin2	-45.4206	0.598869
tmin2	-45.3269	0.599341
tmin2	-45.2332	0.599815
tmin2	-45.1394	0.600288
tmin2	-45.0457	0.600765
tmin2	-44.952	0.601241
tmin2	-44.8583	0.60172
tmin2	-44.7646	0.602199
tmin2	-44.6708	0.602681
tmin2	-44.5771	0.603163
tmin2	-44.4834	0.603647
tmin2	-44.3897	0.604131
tmin2	-44.296	0.604618
tmin2	-44.2022	0.605105
tmin2	-44.1085	0.605595
tmin2	-44.0148	0.606085
tmin2	-43.9211	0.606578
tmin2	-43.8274	0.607071
tmin2	-43.7336	0.607566
tmin2	-43.6399	0.608062
tmin2	-43.5462	0.60856
tmin2	-43.4525	0.609059
tmin2	-43.3588	0.60956
tmin2	-43.265	0.610062
tmin2	-43.1713	0.610566
tmin2	-43.0776	0.611071
tmin2	-42.9839	0.611579
tmin2	-42.8902	0.612086
tmin2	-42.7964	0.612597
tmin2	-42.7027	0.613108
tmin2	-42.609	0.613622
tmin2	-42.5153	0.614136
tmin2	-42.4216	0.614653
tmin2	-42.3278	0.61517
tmin2	-42.2341	0.61569
tmin2	-42.1404	0.616211
tmin2	-42.0467	0.616735
tmin2	-41.953	0.617258
tmin2	-41.8592	0.617786
tmin2	-41.7655	0.618313
tmin2	-41.6718	0.618844
tmin2	-41.5781	0.619374
tmin2	-41.4844	0.619909
tmin2	-41.3906	0.620443
tmin2	-41.2969	0.620981
tmin2	-41.2032	0.621518
tmin2	-41.1095	0.62206
tmin2	-41.0158	0.622601
tmin2	-40.922	0.623147
tmin2	-40.8283	0.623692
tmin2	-40.7346	0.624241
tmin2	-40.6409	0.62479
tmin2	-40.5472	0.625343
tmin2	-40.4534	0.625896
tmin2	-40.3597	0.626452
tmin2	-40.266	0.627009
tmin2	-40.1723	0.62757
tmin2	-40.0786	0.628131
tmin2	-39.9848	0.628696
tmin2	-39.8911	0.62926
tmin2	-39.7974	0.629829
tmin2	-39.7037	0.630398
tmin2	-39.61	0.630972
tmin2	-39.5162	0.631545
tmin2	-39.4225	0.632122
tmin2	-39.3288	0.632699
tmin2	-39.2351	0.633281
tmin2	-39.1414	0.633863
tmin2	-39.0476	0.634449
tmin2	-38.9539	0.635035
tmin2	-38.8602	0.635626
tmin2	-38.7665	0.636217
tmin2	-38.6728	0.636812
tmin2	-38.579	0.637407
tmin2	-38.4853	0.638007
tmin2	-38.3916	0.638606
tmin2	-38.2979	0.639211
tmin2	-38.2042	0.639815
tmin2	-38.1104	0.640425
tmin2	-38.0167	0.641034
tmin2	-37.923	0.641648
tmin2	-37.8293	0.642262
tmin2	-37.7356	0.642881
tmin2	-37.6418	0.6435
tmin2	-37.5481	0.644124
tmin2	-37.4544	0.644748
tmin2	-37.3607	0.645377
tmin2	-37.267	0.646006
tmin2	-37.1732	0.64664
tmin2	-37.0795	0.647274
tmin2	-36.9858	0.647913
tmin2	-36.8921	0.648552
tmin2	-36.7984	0.649197
tmin2	-36.7046	0.649841
tmin2	-36.6109	0.650491
tmin2	-36.5172	0.651141
tmin2	-36.4235	0.651796
tmin2	-36.3298	0.652451
tmin2	-36.236	0.653112
tmin2	-36.1423	0.653772
tmin2	-36.0486	0.654438
tmin2	-35.9549	0.655104
tmin2	-35.8612	0.655776
tmin2	-35.7674	0.656447
tmin2	-35.6737	0.657124
tmin2	-35.58	0.657801
tmin2	-35.4863	0.658484
tmin2	-35.3926	0.659167
tmin2	-35.2988	0.659855
tmin2	-35.2051	0.660543
tmin2	-35.1114	0.661237
tmin2	-35.0177	0.661931
tmin2	-34.924	0.662631
tmin2	-34.8302	0.663331
tmin2	-34.7365	0.664036
tmin2	-34.6428	0.664742
tmin2	-34.5491	0.665453
tmin2	-34.4554	0.666164
tmin2	-34.3616	0.666881
tmin2	-34.2679	0.667598
tmin2	-34.1742	0.668321
tmin2	-34.0805	0.669044
tmin2	-33.9868	0.669773
tmin2	-33.893	0.670501
tmin2	-33.7993	0.671236
tmin2	-33.7056	0.67197
tmin2	-33.6119	0.67271
tmin2	-33.5182	0.673451
tmin2	-33.4244	0.674197
tmin2	-33.3307	0.674943
tmin2	-33.237	0.675695
tmin2	-33.1433	0.676446
tmin2	-33.0496	0.677204
tmin2	-32.9558	0.677961
tmin2	-32.8621	0.678724
tmin2	-32.7684	0.679488
tmin2	-32.6747	0.680256
tmin2	-32.581	0.681025
tmin2	-32.4872	0.681799
tmin2	-32.3935	0.682574
tmin2	-32.2998	0.683353
tmin2	-32.2061	0.684133
tmin2	-32.1124	0.684918
tmin2	-32.0186	0.685703
tmin2	-31.9249	0.686494
tmin2	-31.8312	0.687284
tmin2	-31.7375	0.68808
tmin2	-31.6438	0.688876
tmin2	-31.55	0.689676
tmin2	-31.4563	0.690477
tmin2	-31.3626	0.691283
tmin2	-31.2689	0.692088
tmin2	-31.1752	0.692898
tmin2	-31.0814	0.693709
tmin2	-30.9877	0.694524
tmin2	-30.894	0.695339
tmin2	-30.8003	0.696158
tmin2	-30.7066	0.696977
tmin2	-30.6128	0.697801
tmin2	-30.5191	0.698624
tmin2	-30.4254	0.699452
tmin2	-30.3317	0.700279
tmin2	-30.238	0.70111
tmin2	-30.1442	0.701942
tmin2	-30.0505	0.702776
tmin2	-29.9568	0.703611
tmin2	-29.8631	0.704449
tmin2	-29.7694	0.705287
tmin2	-29.6756	0.706128
tmin2	-29.5819	0.706969
tmin2	-29.4882	0.707813
tmin2	-29.3945	0.708656
tmin2	-29.3008	0.709502
tmin2	-29.207	0.710348
tmin2	-29.1133	0.711196
tmin2	-29.0196	0.712044
tmin2	-28.9259	0.712893
tmin2	-28.8322	0.713743
tmin2	-28.7384	0.714594
tmin2	-28.6447	0.715444
tmin2	-28.551	0.716296
tmin2	-28.4573	0.717147
tmin2	-28.3636	0.717999
tmin2	-28.2698	0.718851
tmin2	-28.1761	0.719703
tmin2	-28.0824	0.720555
tmin2	-27.9887	0.721407
tmin2	-27.895	0.722259
tmin2	-27.8012	0.723109
tmin2	-27.7075	0.72396
tmin2	-27.6138	0.724809
tmin2	-27.5201	0.725658
tmin2	-27.4264	0.726505
tmin2	-27.3326	0.727353
tmin2	-27.2389	0.728197
tmin2	-27.1452	0.729042
tmin2	-27.0515	0.729884
tmin2	-26.9578	0.730726
tmin2	-26.864	0.731564
tmin2	-26.7703	0.732402
tmin2	-26.6766	0.733236
tmin2	-26.5829	0.734071
tmin2	-26.4892	0.7349
tmin2	-26.3954	0.735729
tmin2	-26.3017	0.736554
tmin2	-26.208	0.737378
tmin2	-26.1143	0.738196
tmin2	-26.0206	0.739014
tmin2	-25.9268	0.739826
tmin2	-25.8331	0.740638
tmin2	-25.7394	0.741443
tmin2	-25.6457	0.742248
tmin2	-25.552	0.743045
tmin2	-25.4582	0.743842
tmin2	-25.3645	0.744631
tmin2	-25.2708	0.74542
tmin2	-25.1771	0.7462
tmin2	-25.0834	0.74698
tmin2	-24.9896	0.74775
tmin2	-24.8959	0.748521
tmin2	-24.8022	0.749281
tmin2	-24.7085	0.750042
tmin2	-24.6148	0.750791
tmin2	-24.521	0.751541
tmin2	-24.4273	0.75228
tmin2	-24.3336	0.753018
tmin2	-24.2399	0.753745
tmin2	-24.1462	0.754472
tmin2	-24.0524	0.755187
tmin2	-23.9587	0.755901
tmin2	-23.865	0.756603
tmin2	-23.7713	0.757305
tmin2	-23.6776	0.757993
tmin2	-23.5838	0.758682
tmin2	-23.4901	0.759357
tmin2	-23.3964	0.760032
tmin2	-23.3027	0.760693
tmin2	-23.209	0.761353
tmin2	-23.1152	0.762
tmin2	-23.0215	0.762646
tmin2	-22.9278	0.763278
tmin2	-22.8341	0.763909
tmin2	-22.7404	0.764526
tmin2	-22.6466	0.765142
tmin2	-22.5529	0.765743
tmin2	-22.4592	0.766345
tmin2	-22.3655	0.76693
tmin2	-22.2718	0.767516
tmin2	-22.178	0.768086
tmin2	-22.0843	0.768656
tmin2	-21.9906	0.76921
tmin2	-21.8969	0.769764
tmin2	-21.8032	0.770303
tmin2	-21.7094	0.770841
tmin2	-21.6157	0.771364
tmin2	-21.522	0.771887
tmin2	-21.4283	0.772394
tmin2	-21.3346	0.772901
tmin2	-21.2408	0.773392
tmin2	-21.1471	0.773884
tmin2	-21.0534	0.77436
tmin2	-20.9597	0.774836
tmin2	-20.866	0.775297
tmin2	-20.7722	0.775757
tmin2	-20.6785	0.776203
tmin2	-20.5848	0.776649
tmin2	-20.4911	0.777081
tmin2	-20.3974	0.777512
tmin2	-20.3036	0.777929
tmin2	-20.2099	0.778347
tmin2	-20.1162	0.77875
tmin2	-20.0225	0.779154
tmin2	-19.9288	0.779544
tmin2	-19.835	0.779934
tmin2	-19.7413	0.780311
tmin2	-19.6476	0.780689
tmin2	-19.5539	0.781054
tmin2	-19.4602	0.781419
tmin2	-19.3664	0.781772
tmin2	-19.2727	0.782126
tmin2	-19.179	0.782468
tmin2	-19.0853	0.78281
tmin2	-18.9916	0.783142
tmin2	-18.8978	0.783473
tmin2	-18.8041	0.783795
tmin2	-18.7104	0.784117
tmin2	-18.6167	0.784429
tmin2	-18.523	0.784742
tmin2	-18.4292	0.785045
tmin2	-18.3355	0.785349
tmin2	-18.2418	0.785644
tmin2	-18.1481	0.78594
tmin2	-18.0544	0.786228
tmin2	-17.9606	0.786516
tmin2	-17.8669	0.786797
tmin2	-17.7732	0.787078
tmin2	-17.6795	0.787352
tmin2	-17.5858	0.787627
tmin2	-17.492	0.787896
tmin2	-17.3983	0.788164
tmin2	-17.3046	0.788428
tmin2	-17.2109	0.788691
tmin2	-17.1172	0.78895
tmin2	-17.0234	0.789208
tmin2	-16.9297	0.789462
tmin2	-16.836	0.789716
tmin2	-16.7423	0.789966
tmin2	-16.6486	0.790216
tmin2	-16.5548	0.790463
tmin2	-16.4611	0.790709
tmin2	-16.3674	0.790952
tmin2	-16.2737	0.791195
tmin2	-16.18	0.791436
tmin2	-16.0862	0.791676
tmin2	-15.9925	0.791913
tmin2	-15.8988	0.792151
tmin2	-15.8051	0.773606
tmin2	-15.7114	0.755061
tmin2	-15.6176	0.755078
tmin2	-15.5239	0.755094
tmin2	-15.4302	0.75511
tmin2	-15.3365	0.755126
tmin2	-15.2428	0.755143
tmin2	-15.149	0.755159
tmin2	-15.0553	0.755175
tmin2	-14.9616	0.755191
tmin2	-14.8679	0.755208
tmin2	-14.7742	0.755224
tmin2	-14.6804	0.75524
tmin2	-14.5867	0.755257
tmin2	-14.493	0.755273
tmin2	-14.3993	0.755289
tmin2	-14.3056	0.755305
tmin2	-14.2118	0.755322
tmin2	-14.1181	0.755338
tmin2	-14.0244	0.755354
tmin2	-13.9307	0.75537
tmin2	-13.837	0.755387
tmin2	-13.7432	0.755403
tmin2	-13.6495	0.755419
tmin2	-13.5558	0.755435
tmin2	-13.4621	0.755452
tmin2	-13.3684	0.755468
tmin2	-13.2746	0.755484
tmin2	-13.1809	0.7555
tmin2	-13.0872	0.755517
tmin2	-12.9935	0.755533
tmin2	-12.8998	0.755549
tmin2	-12.806	0.755565
tmin2	-12.7123	0.755582
tmin2	-12.6186	0.755598
tmin2	-12.5249	0.755614
tmin2	-12.4312	0.75563
tmin2	-12.3374	0.755647
tmin2	-12.2437	0.755663
tmin2	-12.15	0.755679
tmin2	-12.0563	0.794741
tmin2	-11.9626	0.833802
tmin2	-11.8688	0.833818
tmin2	-11.7751	0.833835
tmin2	-11.6814	0.869081
tmin2	-11.5877	0.904327
tmin2	-11.494	0.92466
tmin2	-11.4002	0.944992
tmin2	-11.3065	0.949122
tmin2	-11.2128	0.953252
tmin2	-11.1191	0.951758
tmin2	-11.0254	0.950263
tmin2	-10.9316	0.944778
tmin2	-10.8379	0.939293
tmin2	-10.7442	0.939304
tmin2	-10.6505	0.939316
tmin2	-10.5568	0.939328
tmin2	-10.463	0.93934
tmin2	-10.3693	0.939352
tmin2	-10.2756	0.939364
tmin2	-10.1819	0.939376
tmin2	-10.0882	0.939387
tmin2	-9.99444	0.939399
tmin2	-9.90072	0.939411
tmin2	-9.807	0.939423
tmin2	-9.71328	0.939435
tmin2	-9.61956	0.939446
tmin2	-9.52584	0.939458
tmin2	-9.43212	0.93947
tmin2	-9.3384	0.939482
tmin2	-9.24468	0.952535
tmin2	-9.15096	0.965588
tmin2	-9.05724	0.965587
tmin2	-8.96352	0.965585
tmin2	-8.8698	0.966886
tmin2	-8.77608	0.968186
tmin2	-8.68236	0.96284
tmin2	-8.58864	0.957495
tmin2	-8.49492	0.95435
tmin2	-8.4012	0.951206
tmin2	-8.30748	0.951204
tmin2	-8.21376	0.951201
tmin2	-8.12004	0.951199
tmin2	-8.02632	0.951197
tmin2	-7.9326	0.944444
tmin2	-7.83888	0.937691
tmin2	-7.74516	0.937689
tmin2	-7.65144	0.937687
tmin2	-7.55772	0.937685
tmin2	-7.464	0.937683
tmin2	-7.37028	0.924275
tmin2	-7.27656	0.910868
tmin2	-7.18284	0.909569
tmin2	-7.08912	0.908271
tmin2	-6.9954	0.908268
tmin2	-6.90168	0.908265
tmin2	-6.80796	0.908263
tmin2	-6.71424	0.90826
tmin2	-6.62052	0.908258
tmin2	-6.5268	0.908255
tmin2	-6.43308	0.908252
tmin2	-6.33936	0.90825
tmin2	-6.24564	0.908247
tmin2	-6.15192	0.908244
tmin2	-6.0582	0.908242
tmin2	-5.96448	0.908239
tmin2	-5.87076	0.908236
tmin2	-5.77704	0.908234
tmin2	-5.68332	0.940823
tmin2	-5.5896	0.973413
tmin2	-5.49588	0.973271
tmin2	-5.40216	0.973129
tmin2	-5.30844	0.967786
tmin2	-5.21472	0.962442
tmin2	-5.121	0.962442
tmin2	-5.02728	0.962442
tmin2	-4.93356	0.956689
tmin2	-4.83984	0.950937
tmin2	-4.74612	0.950928
tmin2	-4.6524	0.95092
tmin2	-4.55868	0.948788
tmin2	-4.46496	0.946657
tmin2	-4.37124	0.943886
tmin2	-4.27752	0.941116
tmin2	-4.1838	0.930264
tmin2	-4.09008	0.919413
tmin2	-3.99636	0.919379
tmin2	-3.90264	0.919346
tmin2	-3.80892	0.919312
tmin2	-3.7152	0.919278
tmin2	-3.62148	0.919243
tmin2	-3.52776	0.919209
tmin2	-3.43404	0.919174
tmin2	-3.34032	0.91914
tmin2	-3.2466	0.919105
tmin2	-3.15288	0.91907
tmin2	-3.05916	0.919107
tmin2	-2.96544	0.919144
tmin2	-2.87172	0.919108
tmin2	-2.778	0.919073
tmin2	-2.68428	0.919037
tmin2	-2.59056	0.919001
tmin2	-2.49684	0.918966
tmin2	-2.40312	0.91893
tmin2	-2.3094	0.918893
tmin2	-2.21568	0.918857
tmin2	-2.12196	0.91882
tmin2	-2.02824	0.918784
tmin2	-1.93452	0.918747
tmin2	-1.8408	0.91871
tmin2	-1.74708	0.922624
tmin2	-1.65336	0.926538
tmin2	-1.55964	0.926268
tmin2	-1.46592	0.925997
tmin2	-1.3722	0.924573
tmin2	-1.27848	0.923148
tmin2	-1.18476	0.922375
tmin2	-1.09104	0.921602
tmin2	-0.997321	0.91688
tmin2	-0.903601	0.912158
tmin2	-0.809881	0.906233
tmin2	-0.716161	0.900308
tmin2	-0.622441	0.896281
tmin2	-0.528721	0.892255
tmin2	-0.435001	0.890163
tmin2	-0.341281	0.888072
tmin2	-0.247561	0.879536
tmin2	-0.153841	0.871
tmin2	-0.0601205	0.868708
tmin2	0.0335995	0.866416
tmin2	0.127319	0.86469
tmin2	0.221039	0.862964
tmin2	0.314759	0.861129
tmin2	0.408479	0.859294
tmin2	0.502199	0.856999
tmin2	0.595919	0.854704
tmin2	0.689639	0.852896
tmin2	0.783359	0.851087
tmin2	0.877079	0.849004
tmin2	0.970799	0.84692
tmin2	1.06452	0.844565
tmin2	1.15824	0.842209
tmin2	1.25196	0.838064
tmin2	1.34568	0.833918
tmin2	1.4394	0.83117
tmin2	1.53312	0.828421
tmin2	1.62684	0.826456
tmin2	1.72056	0.82449
tmin2	1.81428	0.822504
tmin2	1.908	0.820517
tmin2	2.00172	0.818511
tmin2	2.09544	0.816504
tmin2	2.18916	0.806711
tmin2	2.28288	0.796919
tmin2	2.3766	0.792939
tmin2	2.47032	0.788959
tmin2	2.56404	0.785547
tmin2	2.65776	0.782136
tmin2	2.75148	0.77025
tmin2	2.8452	0.758364
tmin2	2.93892	0.7558
tmin2	3.03264	0.753235
tmin2	3.12636	0.750613
tmin2	3.22008	0.747991
tmin2	3.3138	0.743941
tmin2	3.40752	0.73989
tmin2	3.50124	0.737626
tmin2	3.59496	0.735362
tmin2	3.68868	0.733087
tmin2	3.7824	0.730811
tmin2	3.87612	0.728525
tmin2	3.96984	0.726239
tmin2	4.06356	0.723942
tmin2	4.15728	0.721646
tmin2	4.251	0.71934
tmin2	4.34472	0.717034
tmin2	4.43844	0.714718
tmin2	4.53216	0.712403
tmin2	4.62588	0.71008
tmin2	4.7196	0.707756
tmin2	4.81332	0.705425
tmin2	4.90704	0.703094
tmin2	5.00076	0.700756
tmin2	5.09448	0.698417
tmin2	5.1882	0.696072
tmin2	5.28192	0.693727
tmin2	5.37564	0.691377
tmin2	5.46936	0.689026
tmin2	5.56308	0.68674
tmin2	5.6568	0.684454
tmin2	5.75052	0.682172
tmin2	5.84424	0.67989
tmin2	5.93796	0.678149
tmin2	6.03168	0.676409
tmin2	6.1254	0.674099
tmin2	6.21912	0.671789
tmin2	6.31284	0.67245
tmin2	6.40656	0.673111
tmin2	6.50028	0.675464
tmin2	6.594	0.677817
tmin2	6.68772	0.676359
tmin2	6.78144	0.6749
tmin2	6.87516	0.679399
tmin2	6.96888	0.683897
tmin2	7.0626	0.681502
tmin2	7.15632	0.679107
tmin2	7.25004	0.675275
tmin2	7.34376	0.671443
tmin2	7.43748	0.667849
tmin2	7.5312	0.664255
tmin2	7.62492	0.65968
tmin2	7.71864	0.655104
tmin2	7.81236	0.64978
tmin2	7.90608	0.644456
tmin2	7.9998	0.619843
tmin2	8.09352	0.595231
tmin2	8.18724	0.581822
tmin2	8.28096	0.568414
tmin2	8.37468	0.56256
tmin2	8.4684	0.556707
tmin2	8.56212	0.541869
tmin2	8.65584	0.527032
tmin2	8.74956	0.512991
tmin2	8.84328	0.49895
tmin2	8.937	0.381564
tmin2	9.03072	0.264179
tmin2	9.12444	0.256089
tmin2	9.21816	0.247998
tmin2	9.31188	0.240343
tmin2	9.4056	0.232688
tmin2	9.49932	0.221364
tmin2	9.59304	0.21004
tmin2	9.68676	0.199629
tmin2	9.78048	0.189219
tmin2	9.8742	0.179691
tmin2	9.96792	0.170162
tmin2	10.0616	0.161476
tmin2	10.1554	0.15279
tmin2	10.2491	0.144898
tmin2	10.3428	0.137006
tmin2	10.4365	0.129858
tmin2	10.5302	0.122709
tmin2	10.624	0.116252
tmin2	10.7177	0.109794
tmin2	10.8114	0.103973
tmin2	10.9051	0.0981525
tmin2	10.9988	0.0929167
tmin2	11.0926	0.0876808
tmin2	11.1863	0.082979
tmin2	11.28	0.0782772
tmin2	11.3737	0.0740613
tmin2	11.4674	0.0698454
tmin2	11.5612	0.0660699
tmin2	11.6549	0.0622945
tmin2	11.7486	0.0589172
tmin2	11.8423	0.0555399
tmin2	11.936	0.0525216
tmin2	12.0298	0.0495033
tmin2	12.1235	0.046808
tmin2	12.2172	0.0441126
tmin2	12.3109	0.0417073
tmin2	12.4046	0.0393019
tmin2	12.4984	0.0371566
tmin2	12.5921	0.0350112
tmin2	12.6858	0.0330987
tmin2	12.7795	0.0311861
tmin2	12.8732	0.0294817
tmin2	12.967	0.0277774
tmin2	13.0607	0.026259
tmin2	13.1544	0.0247406
tmin2	13.2481	0.0233882
tmin2	13.3418	0.0220358
tmin2	13.4356	0.0208316
tmin2	13.5293	0.0196273
tmin2	13.623	0.0185551
tmin2	13.7167	0.0174828
tmin2	13.8104	0.0165282
tmin2	13.9042	0.0155736
tmin2	13.9979	0.0147238
tmin2	14.0916	0.013874
tmin2	14.1853	0.0131175
tmin2	14.279	0.0123611
tmin2	14.3728	0.0116876
tmin2	14.4665	0.0110142
tmin2	14.5602	0.0104147
tmin2	14.6539	0.00981524
tmin2	14.7476	0.00928155
tmin2	14.8414	0.00874785
tmin2	14.9351	0.0082727
tmin2	15.0288	0.00779754
tmin2	15.1225	0.00737448
tmin2	15.2162	0.00695141
tmin2	15.31	0.00657469
tmin2	15.4037	0.00619797
tmin2	15.4974	0.00586248
tmin2	15.5911	0.00552699
tmin2	15.6848	0.00522819
tmin2	15.7786	0.00492938
tmin2	15.8723	0.00466322
tmin2	15.966	0.00439706
tmin2	16.0597	0.00415993
tmin2	16.1534	0.00392281
tmin2	16.2472	0.00371154
tmin2	16.3409	0.00350027
tmin2	16.4346	0.003312
tmin2	16.5283	0.00312372
tmin2	16.622	0.00295593
tmin2	16.7158	0.00278813
tmin2	16.8095	0.00263855
tmin2	16.9032	0.00248898
tmin2	16.9969	0.00235563
tmin2	17.0906	0.00222228
tmin2	17.1844	0.00210338
tmin2	17.2781	0.00198447
tmin2	17.3718	0.00187843
tmin2	17.4655	0.00177239
tmin2	17.5592	0.00167781
tmin2	17.653	0.00158323
tmin2	17.7467	0.00149885
tmin2	17.8404	0.00141447
tmin2	17.9341	0.00133919
tmin2	18.0278	0.0012639
tmin2	18.1216	0.00119672
tmin2	18.2153	0.00112954
tmin2	18.309	0.00106958
tmin2	18.4027	0.00100961
tmin2	18.4964	0.000956086
tmin2	18.5902	0.000902559
tmin2	18.6839	0.000854769
tmin2	18.7776	0.000806979
tmin2	18.8713	0.000764303
tmin2	18.965	0.000721628
tmin2	19.0588	0.000683515
tmin2	19.1525	0.000645401
tmin2	19.2462	0.000611356
tmin2	19.3399	0.000577311
tmin2	19.4336	0.000546896
tmin2	19.5274	0.00051648
tmin2	19.6211	0.000489302
tmin2	19.7148	0.000462125
tmin2	19.8085	0.000437837
tmin2	19.9022	0.000413549
tmin2	19.996	0.00039184
tmin2	20.0897	0.000370131
tmin2	20.1834	0.000350725
tmin2	20.2771	0.000331318
tmin2	20.3708	0.000313967
tmin2	20.4646	0.000296615
tmin2	20.5583	0.000281099
tmin2	20.652	0.000265583
tmin2	20.7457	0.000251706
tmin2	20.8394	0.00023783
tmin2	20.9332	0.000225417
tmin2	21.0269	0.000213004
tmin2	21.1206	0.000201899
tmin2	21.2143	0.000190795
tmin2	21.308	0.000180859
tmin2	21.4018	0.000170923
tmin2	21.4955	0.000162032
tmin2	21.5892	0.00015314
tmin2	21.6829	0.000145182
tmin2	21.7766	0.000137224
tmin2	21.8704	0.000130101
tmin2	21.9641	0.000122978
tmin2	22.0578	0.000116601
tmin2	22.1515	0.000110224
tmin2	22.2452	0.000104514
tmin2	22.339	9.88037e-05
tmin2	22.4327	9.36905e-05
tmin2	22.5264	8.85773e-05
tmin2	22.6201	8.39979e-05
tmin2	22.7138	7.94185e-05
tmin2	22.8076	7.53166e-05
tmin2	22.9013	7.12147e-05
tmin2	22.995	6.75401e-05
tmin2	23.0887	6.38654e-05
tmin2	23.1824	6.05732e-05
tmin2	23.2762	5.72809e-05
tmin2	23.3699	5.43308e-05
tmin2	23.4636	5.13806e-05
tmin2	23.5573	4.87369e-05
tmin2	23.651	4.60931e-05
tmin2	23.7448	4.37235e-05
tmin2	23.8385	4.13539e-05
tmin2	23.9322	3.92298e-05
tmin2	24.0259	3.71058e-05
tmin2	24.1196	3.52016e-05
tmin2	24.2134	3.32974e-05
tmin2	24.3071	3.15901e-05
tmin2	24.4008	2.98828e-05
tmin2	24.4945	2.83519e-05
tmin2	24.5882	2.6821e-05
tmin2	24.682	2.54481e-05
tmin2	24.7757	2.40751e-05
tmin2	24.8694	2.28438e-05
tmin2	24.9631	2.16125e-05
tmin2	25.0568	2.0508e-05
tmin2	25.1506	1.94034e-05
tmin2	25.2443	1.84126e-05
tmin2	25.338	1.74218e-05
tmin2	25.4317	1.65329e-05
tmin2	25.5254	1.56439e-05
tmin2	25.6192	1.48463e-05
tmin2	25.7129	1.40487e-05
tmin2	25.8066	1.33329e-05
tmin2	25.9003	1.26172e-05
tmin2	25.994	1.19749e-05
tmin2	26.0878	1.13325e-05
tmin2	26.1815	1.0756e-05
tmin2	26.2752	1.01795e-05
tmin2	26.3689	9.662e-06
tmin2	26.4626	9.14451e-06
tmin2	26.5564	8.67996e-06
tmin2	26.6501	8.21541e-06
tmin2	26.7438	7.79835e-06
tmin2	26.8375	7.38129e-06
tmin2	26.9312	3.69064e-06
tmin2	27.025	0
tmin2	27.1187	0
tmin2	27.2124	0
tmin2	27.3061	0
tmin2	27.3998	0
tmin2	27.4936	0
tmin2	27.5873	0
tmin2	27.681	0
tmin2	27.7747	0
tmin2	27.8684	0
tmin2	27.9622	0
tmin2	28.0559	0
tmin2	28.1496	0
tmin2	28.2433	0
tmin2	28.337	0
tmin2	28.4308	0
tmin2	28.5245	0
tmin2	28.6182	0
tmin2	28.7119	0
tmin2	28.8056	0
tmin2	28.8994	0
tmin2	28.9931	0
tmin2	29.0868	0
tmin2	29.1805	0
tmin2	29.2742	0
tmin2	29.368	0
tmin2	29.4617	0
tmin2	29.5554	0
tmin2	29.6491	0
tmin2	29.7428	0
tmin2	29.8366	0
tmin2	29.9303	0
tmin2	30.024	0
tmin2	30.1177	0
tmin2	30.2114	0
tmin2	30.3052	0
tmin2	30.3989	0
tmin2	30.4926	0
tmin2	30.5863	0
tmin2	30.68	0
tmin2	30.7738	0
tmin2	30.8675	0
tmin2	30.9612	0
tmin2	31.0549	0
tmin2	31.1486	0
tmin2	31.2424	0
tmin2	31.3361	0
tmin2	31.4298	0
tmin2	31.5235	0
tmin2	31.6172	0
tmin2	31.711	0
tmin2	31.8047	0
tmin2	31.8984	0
tmin2	31.9921	0
tmin2	32.0858	0
tmin2	32.1796	0
tmin2	32.2733	0
tmin2	32.367	0
tmin2	32.4607	0
tmin2	32.5544	0
tmin2	32.6482	0
tmin2	32.7419	0
tmin2	32.8356	0
tmin2	32.9293	0
tmin2	33.023	0
tmin2	33.1168	0
tmin2	33.2105	0
tmin2	33.3042	0
tmin2	33.3979	0
tmin2	33.4916	0
tmin2	33.5854	0
tmin2	33.6791	0
tmin2	33.7728	0
tmin2	33.8665	0
tmin2	33.9602	0
tmin2	34.054	0
tmin2	34.1477	0
tmin2	34.2414	0
tmin2	34.3351	0
tmin2	34.4288	0
tmin2	34.5226	0
tmin2	34.6163	0
tmin2	34.71	0
