# Supplementary material for: Predicting the potential global distribution of Ixodes pacificus under climate change
Source: PLoS One. 2024 Aug 27;19(8):e0309367. doi: 10.1371/journal.pone.0309367 (PMC11349213; doi:10.1371/journal.pone.0309367)
Supplement: S4 File — (XLSX) [file pone.0309367.s004.xlsx]

## Sheet: Ixodes_pacificus_bio3
variable	x	y
bio3	0.773933	0.0
bio3	0.882179	0.0
bio3	0.990426	0.0
bio3	1.09867	0.0
bio3	1.20692	0.0
bio3	1.31517	0.0
bio3	1.42341	0.0
bio3	1.53166	0.0
bio3	1.63991	0.0
bio3	1.74815	0.0
bio3	1.8564	0.0
bio3	1.96465	0.0
bio3	2.07289	0.0
bio3	2.18114	0.0
bio3	2.28939	0.0
bio3	2.39763	0.0
bio3	2.50588	0.0
bio3	2.61413	0.0
bio3	2.72237	0.0
bio3	2.83062	0.0
bio3	2.93886	0.0
bio3	3.04711	0.0
bio3	3.15536	0.0
bio3	3.2636	0.0
bio3	3.37185	0.0
bio3	3.4801	0.0
bio3	3.58834	0.0
bio3	3.69659	0.0
bio3	3.80484	0.0
bio3	3.91308	0.0
bio3	4.02133	0.0
bio3	4.12958	0.0
bio3	4.23782	0.0
bio3	4.34607	0.0
bio3	4.45432	0.0
bio3	4.56256	0.0
bio3	4.67081	0.0
bio3	4.77906	0.0
bio3	4.8873	0.0
bio3	4.99555	0.0
bio3	5.1038	0.0
bio3	5.21204	0.0
bio3	5.32029	0.0
bio3	5.42854	0.0
bio3	5.53678	0.0
bio3	5.64503	0.0
bio3	5.75328	0.0
bio3	5.86152	0.0
bio3	5.96977	0.0
bio3	6.07802	0.0
bio3	6.18626	0.0
bio3	6.29451	0.0
bio3	6.40276	0.0
bio3	6.511	0.0
bio3	6.61925	0.0
bio3	6.7275	0.0
bio3	6.83574	0.0
bio3	6.94399	0.0
bio3	7.05224	0.0
bio3	7.16048	0.0
bio3	7.26873	0.0
bio3	7.37698	0.0
bio3	7.48522	0.0
bio3	7.59347	0.0
bio3	7.70172	0.0
bio3	7.80996	0.0
bio3	7.91821	0.0
bio3	8.02646	0.0
bio3	8.1347	0.0
bio3	8.24295	0.0
bio3	8.3512	0.0
bio3	8.45944	0.0
bio3	8.56769	0.0
bio3	8.67594	0.0
bio3	8.78418	0.0
bio3	8.89243	0.0
bio3	9.00068	0.0
bio3	9.10892	0.0
bio3	9.21717	0.0
bio3	9.32542	0.0
bio3	9.43366	0.0
bio3	9.54191	0.0
bio3	9.65016	0.0
bio3	9.7584	7.193913198562995E-4
bio3	9.86665	0.001438782639712599
bio3	9.9749	0.0014560887758221952
bio3	10.0831	0.0014733949119317912
bio3	10.1914	0.001491232947341814
bio3	10.2996	0.0015090709827518367
bio3	10.4079	0.001527460899376365
bio3	10.5161	0.0015458508160008932
bio3	10.6244	0.0015648135379763063
bio3	10.7326	0.001583776259951719
bio3	10.8409	0.001603333860600742
bio3	10.9491	0.0016228914612497647
bio3	11.0574	0.0016430667907513907
bio3	11.1656	0.0016632421202530169
bio3	11.2739	0.0016840590091533158
bio3	11.3821	0.001704875898053615
bio3	11.4903	0.0017263595929989605
bio3	11.5986	0.0017478432879443062
bio3	11.7068	0.001770019871526074
bio3	11.8151	0.0017921964551078418
bio3	11.9233	0.0018150935635389942
bio3	12.0316	0.0018379906719701467
bio3	12.1398	0.0018616369631558882
bio3	12.2481	0.0018852832543416298
bio3	12.3563	0.001909708746245542
bio3	12.4646	0.0019341342381494543
bio3	12.5728	0.0019593707288436237
bio3	12.6811	0.0019846072195377927
bio3	12.7893	0.002010687613301343
bio3	12.8976	0.002036768007064893
bio3	13.0058	0.0020637272888961887
bio3	13.114	0.002090686570727485
bio3	13.2223	0.002118561085012516
bio3	13.3305	0.002146435599297547
bio3	13.4388	0.0021752635018174264
bio3	13.547	0.002204091404337305
bio3	13.6553	0.002233913215991379
bio3	13.7635	0.0022637350276454526
bio3	13.8718	0.002294592914540772
bio3	13.98	0.002325450801436091
bio3	14.0883	0.0023573891479372827
bio3	14.1965	0.0023893274944384755
bio3	14.3048	0.0024223933889970795
bio3	14.413	0.0024554592835556834
bio3	14.5213	0.002489701789318133
bio3	14.6295	0.0025239442950805826
bio3	14.7377	0.0025594156617898987
bio3	14.846	0.0025948870284992153
bio3	14.9542	0.0026316419284739823
bio3	15.0625	0.0026683968284487492
bio3	15.1707	0.002706492944071215
bio3	15.279	0.0027445890596936805
bio3	15.3872	0.0027840878254210112
bio3	15.4955	0.0028235865911483415
bio3	15.6037	0.0028645521799262495
bio3	15.712	0.002905517768704158
bio3	15.8202	0.0029480187576155004
bio3	15.9285	0.002990519746526843
bio3	16.0367	0.003034628303612408
bio3	16.145	0.0030787368606979724
bio3	16.2532	0.003124529435444856
bio3	16.3614	0.0031703220101917395
bio3	16.4697	0.003217879344447283
bio3	16.5779	0.0032654366787028266
bio3	16.6862	0.0033148457421702917
bio3	16.7944	0.0033642548056377563
bio3	16.9027	0.0034156065592469533
bio3	17.0109	0.00346695831285615
bio3	17.1192	0.0035203500445277285
bio3	17.2274	0.003573741776199313
bio3	17.3357	0.003629276956417015
bio3	17.4439	0.0036848121366347187
bio3	17.5522	0.0037426003891596338
bio3	17.6604	0.003800388641684549
bio3	17.7687	0.003860548548254883
bio3	17.8769	0.003920708454825217
bio3	17.9851	0.003983364927626099
bio3	18.0934	0.00404602140042698
bio3	18.2016	0.004111308516439749
bio3	18.3099	0.004176595632452517
bio3	18.4181	0.004244656896480592
bio3	18.5264	0.004312718160508666
bio3	18.6346	0.0043837070319568735
bio3	18.7429	0.0044546959034050815
bio3	18.8511	0.004528776520601241
bio3	18.9594	0.0046028571377974
bio3	19.0676	0.0046802076278254345
bio3	19.1759	0.004757558117853477
bio3	19.2841	0.004838367910997477
bio3	19.3924	0.0049191777041414754
bio3	19.5006	0.005003651407605501
bio3	19.6088	0.00508812511106953
bio3	19.7171	0.005176483037939765
bio3	19.8253	0.005264840964809991
bio3	19.9336	0.005357320184702985
bio3	20.0418	0.005449799404595978
bio3	20.1501	0.005546658409002703
bio3	20.2583	0.005643517413409427
bio3	20.3666	0.005745033208222594
bio3	20.4748	0.005846549003035761
bio3	20.5831	0.005953022585890722
bio3	20.6913	0.006059496168745682
bio3	20.7996	0.006171253765933216
bio3	20.9078	0.006283011363120749
bio3	21.0161	0.006400406171451323
bio3	21.1243	0.006517800979781896
bio3	21.2325	0.006641220216988579
bio3	21.3408	0.006764639454195276
bio3	21.449	0.0068945012841140855
bio3	21.5573	0.007024363114032895
bio3	21.6655	0.00716112439986318
bio3	21.7738	0.007297885685693473
bio3	21.882	0.00744204478105531
bio3	21.9903	0.00758620387641713
bio3	22.0985	0.0077383039693813774
bio3	22.2068	0.007890404062345624
bio3	22.315	0.008051043306477369
bio3	22.4233	0.008211682550609112
bio3	22.5315	0.00838151156785898
bio3	22.6397	0.008551340585108846
bio3	22.748	0.008731074043316767
bio3	22.8562	0.008910807501524686
bio3	22.9645	0.009101229457883164
bio3	23.0727	0.009291651414241642
bio3	23.181	0.00949362120591104
bio3	23.2892	0.009695590997580439
bio3	23.3975	0.009910058759851369
bio3	23.5057	0.010124526522122323
bio3	23.614	0.010352532006800174
bio3	23.7222	0.010580537491478026
bio3	23.8305	0.01082322760485112
bio3	23.9387	0.011065917718224228
bio3	24.047	0.011324556148611024
bio3	24.1552	0.01158319457899779
bio3	24.2634	0.011859172477852554
bio3	24.3717	0.012135150376707315
bio3	24.4799	0.012430009536910803
bio3	24.5882	0.012724868697114288
bio3	24.6964	0.013040303543675691
bio3	24.8047	0.013355738390237093
bio3	24.9129	0.013693622383289038
bio3	25.0212	0.014031506376340985
bio3	25.1294	0.014393907994963229
bio3	25.2377	0.014756309613585473
bio3	25.3459	0.015145513508468867
bio3	25.4542	0.015534717403352261
bio3	25.5624	0.01595324235968292
bio3	25.6707	0.016371767316013575
bio3	25.7789	0.016822405927814543
bio3	25.8871	0.017273044539615513
bio3	25.9954	0.0177588663762435
bio3	26.1036	0.018244688212871552
bio3	26.2119	0.018769082007929695
bio3	26.3201	0.019293475802987813
bio3	26.4284	0.019860174879431723
bio3	26.5366	0.020426873955875634
bio3	26.6449	0.021039980137720744
bio3	26.7531	0.02165308631956577
bio3	26.8614	0.02231712352950126
bio3	26.9696	0.022981160739436745
bio3	27.0779	0.023701071413233875
bio3	27.1861	0.024420982087031008
bio3	27.2944	0.02520217860583216
bio3	27.4026	0.025983375124633314
bio3	27.5108	0.028223381866700946
bio3	27.6191	0.03046338860876858
bio3	27.7273	0.03073931885883212
bio3	27.8356	0.031015249108895658
bio3	27.9438	0.031298223743215205
bio3	28.0521	0.031581198377534744
bio3	28.1603	0.0318714850116521
bio3	28.2686	0.03216177164576948
bio3	28.3768	0.03245965368114412
bio3	28.4851	0.03275753571651876
bio3	28.5933	0.03306331185158342
bio3	28.7016	0.03336908798664808
bio3	28.8098	0.03368307009804995
bio3	28.9181	0.033997052209451796
bio3	29.0263	0.03431957741267979
bio3	29.1345	0.03464210261590779
bio3	29.2428	0.034973517223261294
bio3	29.351	0.035304931830614804
bio3	29.4593	0.03564560348168015
bio3	29.5675	0.03598627513274551
bio3	29.6758	0.0907465944532305
bio3	29.784	0.1455069137737155
bio3	29.8923	0.1519936654251069
bio3	30.0005	0.15848041707649826
bio3	30.1088	0.14096138649620116
bio3	30.217	0.12344235591590405
bio3	30.3253	0.12444633617997167
bio3	30.4335	0.12545031644403934
bio3	30.5418	0.13198028514161725
bio3	30.65	0.13851025383919477
bio3	30.7582	0.13963478030636906
bio3	30.8665	0.14075930677354337
bio3	30.9747	0.2376424120739166
bio3	31.083	0.3345255173742771
bio3	31.1912	0.3419183298945427
bio3	31.2995	0.34931114241480826
bio3	31.4077	0.322132571041584
bio3	31.516	0.2949539996683598
bio3	31.6242	0.27770810704678295
bio3	31.7325	0.2604622144252062
bio3	31.8407	0.2086996091529727
bio3	31.949	0.15693700388073922
bio3	32.0572	0.1582186821848154
bio3	32.1655	0.1595003604888916
bio3	32.2737	0.16080504953861235
bio3	32.3819	0.16210973858833314
bio3	32.4902	0.16078842245042324
bio3	32.5984	0.15946710631251335
bio3	32.7067	0.1607478614896536
bio3	32.8149	0.16202861666679383
bio3	32.9232	0.16333186347037554
bio3	33.0314	0.16463511027395725
bio3	33.1397	0.16596115082502366
bio3	33.2479	0.16728719137609005
bio3	33.3562	0.16863641776144503
bio3	33.4644	0.16998564414680004
bio3	33.5727	0.17569107338786108
bio3	33.6809	0.18139650262892246
bio3	33.7892	0.18564714193344106
bio3	33.8974	0.18989778123795986
bio3	34.0056	0.19197939652949583
bio3	34.1139	0.19406101182103158
bio3	34.2221	0.19522942937910556
bio3	34.3304	0.19639784693717957
bio3	34.4386	0.1913642082363367
bio3	34.5469	0.18633056953549385
bio3	34.6551	0.18556083887815475
bio3	34.7634	0.18479110822081565
bio3	34.8716	0.1863092711195349
bio3	34.9799	0.18782743401825427
bio3	35.0881	0.18937163818627598
bio3	35.1964	0.19091584235429765
bio3	35.3046	0.19248645007610327
bio3	35.4129	0.19405705779790877
bio3	35.5211	0.19565442278981207
bio3	35.6293	0.1972517877817154
bio3	35.7376	0.19887617938220498
bio3	35.8458	0.20050057098269464
bio3	35.9541	0.20215236060321334
bio3	36.0623	0.203804150223732
bio3	36.1706	0.20548358820378784
bio3	36.2788	0.2071630261838436
bio3	36.3871	0.20887044444680208
bio3	36.4953	0.21057786270976067
bio3	36.6036	0.2123135786503553
bio3	36.7118	0.21404929459095
bio3	36.8201	0.21581353023648261
bio3	36.9283	0.21757776588201522
bio3	37.0365	0.21937085278332233
bio3	37.1448	0.22116393968462944
bio3	37.253	0.22298607081174854
bio3	37.3613	0.22480820193886758
bio3	37.4695	0.238574725016952
bio3	37.5778	0.25234124809503555
bio3	37.686	0.2543777011334895
bio3	37.7943	0.2564141541719437
bio3	37.9025	0.262480258569121
bio3	38.0108	0.2685463629662991
bio3	38.119	0.2751269903033974
bio3	38.2273	0.2817076176404953
bio3	38.3355	0.2839190412312747
bio3	38.4438	0.2861304648220539
bio3	38.552	0.2980596441775557
bio3	38.6602	0.3099888235330582
bio3	38.7685	0.31238351650536056
bio3	38.8767	0.31477820947766305
bio3	38.985	0.3226648412644863
bio3	39.0932	0.3305514730513096
bio3	39.2015	0.3409515406936407
bio3	39.3097	0.35135160833597184
bio3	39.418	0.353941123560071
bio3	39.5262	0.35653063878417013
bio3	39.6345	0.3591506101191044
bio3	39.7427	0.3617705814540386
bio3	39.851	0.36442080736160276
bio3	39.9592	0.36707103326916696
bio3	40.0675	0.38620360009372107
bio3	40.1757	0.40533616691827773
bio3	40.2839	0.41109696030616777
bio3	40.3922	0.4168577536940575
bio3	40.5004	0.41974596008658416
bio3	40.6087	0.42263416647911073
bio3	40.7169	0.42626187130808824
bio3	40.8252	0.4298895761370659
bio3	40.9334	0.43283735290169706
bio3	41.0417	0.43578512966632843
bio3	41.1499	0.43875973373651506
bio3	41.2582	0.4417343378067017
bio3	41.3664	0.45060234889388084
bio3	41.4747	0.45947035998106
bio3	41.5829	0.46506609693169604
bio3	41.6912	0.47066183388233185
bio3	41.7994	0.4737535409629346
bio3	41.9076	0.4768452480435371
bio3	42.0159	0.4799597546458244
bio3	42.1241	0.4830742612481117
bio3	42.2324	0.48621050864458076
bio3	42.3406	0.48934675604104994
bio3	42.4489	0.5032102458179001
bio3	42.5571	0.5170737355947495
bio3	42.6654	0.5207782693207266
bio3	42.7736	0.5244828030467034
bio3	42.8819	0.5350636720657346
bio3	42.9901	0.5456445410847663
bio3	43.0984	0.5489424221217631
bio3	43.2066	0.55224030315876
bio3	43.3149	0.5555266298353672
bio3	43.4231	0.5588129565119744
bio3	43.5313	0.5739266626536846
bio3	43.6396	0.5890403687953949
bio3	43.7478	0.5983888283371928
bio3	43.8561	0.6077372878789902
bio3	43.9643	0.6136697024106981
bio3	44.0726	0.6196021169424057
bio3	44.1808	0.6245102122426033
bio3	44.2891	0.6294183075428009
bio3	44.3973	0.6323552876710891
bio3	44.5056	0.6352922677993774
bio3	44.6138	0.6381112143397332
bio3	44.7221	0.6409301608800888
bio3	44.8303	0.6437235787510873
bio3	44.9386	0.6465169966220856
bio3	45.0468	0.6493092760443686
bio3	45.155	0.6521015554666519
bio3	45.2633	0.6548919022083282
bio3	45.3715	0.6576822489500046
bio3	45.4798	0.6604696914553643
bio3	45.588	0.6632571339607238
bio3	45.6963	0.6660409063100815
bio3	45.8045	0.6688246786594391
bio3	45.9128	0.6716037869453431
bio3	46.021	0.674382895231247
bio3	46.1293	0.6771564930677415
bio3	46.2375	0.6799300909042358
bio3	46.3458	0.6826973199844361
bio3	46.454	0.6854645490646363
bio3	46.5623	0.6885999634861946
bio3	46.6705	0.691735377907753
bio3	46.7787	0.6954878464341164
bio3	46.887	0.6992403149604798
bio3	46.9952	0.7085751861333852
bio3	47.1035	0.7179100573062897
bio3	47.2117	0.7207090035080909
bio3	47.32	0.7235079497098923
bio3	47.4282	0.7258467003703117
bio3	47.5365	0.7281854510307312
bio3	47.6447	0.7302781522274018
bio3	47.753	0.7323708534240723
bio3	47.8612	0.7343223169445992
bio3	47.9695	0.736273780465126
bio3	48.0777	0.7382169097661972
bio3	48.186	0.7401600390672683
bio3	48.2942	0.7420944690704345
bio3	48.4024	0.7440288990736008
bio3	48.5107	0.745952545106411
bio3	48.6189	0.7478761911392212
bio3	48.7272	0.7497666507959365
bio3	48.8354	0.7516571104526519
bio3	48.9437	0.7535207703709602
bio3	49.0519	0.7553844302892685
bio3	49.1602	0.7571022272109985
bio3	49.2684	0.7588200241327285
bio3	49.3767	0.7605139955878257
bio3	49.4849	0.7622079670429229
bio3	49.5932	0.7638933390378952
bio3	49.7014	0.7655787110328675
bio3	49.8097	0.7672552213072777
bio3	49.9179	0.7689317315816879
bio3	50.0261	0.7705776140093803
bio3	50.1344	0.7722234964370728
bio3	50.2426	0.7737732976675034
bio3	50.3509	0.7753230988979339
bio3	50.4591	0.7768023326992989
bio3	50.5674	0.7782815665006637
bio3	50.6756	0.7796614214777946
bio3	50.7839	0.7810412764549255
bio3	50.8921	0.7823282018303871
bio3	51.0004	0.7836151272058487
bio3	51.1086	0.7847839817404747
bio3	51.2169	0.7859528362751007
bio3	51.3251	0.7869183570146561
bio3	51.4334	0.7878838777542114
bio3	51.5416	0.7886510699987411
bio3	51.6498	0.7894182622432708
bio3	51.7581	0.7901753142476082
bio3	51.8663	0.7909323662519455
bio3	51.9746	0.791662934422493
bio3	52.0828	0.7923935025930404
bio3	52.1911	0.7930853858590126
bio3	52.2993	0.7937772691249847
bio3	52.4076	0.7944669291377068
bio3	52.5158	0.7951565891504287
bio3	52.6241	0.7958440184593201
bio3	52.7323	0.7965314477682114
bio3	52.8406	0.7972141429781914
bio3	52.9488	0.7978968381881714
bio3	53.057	0.7985760182142257
bio3	53.1653	0.7992551982402801
bio3	53.2735	0.7999309122562408
bio3	53.3818	0.8006066262722016
bio3	53.49	0.8012662515044212
bio3	53.5983	0.801925876736641
bio3	53.7065	0.8024647369980812
bio3	53.8148	0.8030035972595215
bio3	53.923	0.8034904763102532
bio3	54.0313	0.8039773553609848
bio3	54.1395	0.8044626265764236
bio3	54.2478	0.8049478977918625
bio3	54.356	0.8054315522313118
bio3	54.4643	0.8059152066707611
bio3	54.5725	0.8063002973794937
bio3	54.6807	0.8066853880882263
bio3	54.789	0.806970739364624
bio3	54.8972	0.8072560906410218
bio3	55.0055	0.8074213698506355
bio3	55.1137	0.8075866490602494
bio3	55.222	0.8075610160827636
bio3	55.3302	0.8075353831052781
bio3	55.4385	0.8074995368719101
bio3	55.5467	0.8074636906385422
bio3	55.655	0.8073564425110817
bio3	55.7632	0.8072491943836212
bio3	55.8715	0.8071375548839569
bio3	55.9797	0.8070259153842926
bio3	56.088	0.806914034485817
bio3	56.1962	0.8068021535873413
bio3	56.3044	0.8066900387406349
bio3	56.4127	0.8065779238939286
bio3	56.5209	0.8064655780792236
bio3	56.6292	0.8063532322645187
bio3	56.7374	0.8062379375100136
bio3	56.8457	0.8061226427555084
bio3	56.9539	0.8059954553842544
bio3	57.0622	0.8058682680130005
bio3	57.1704	0.8057368770241737
bio3	57.2787	0.805605486035347
bio3	57.3869	0.8054470822215081
bio3	57.4952	0.805288678407669
bio3	57.6034	0.8051299661397934
bio3	57.7117	0.8049712538719177
bio3	57.8199	0.8048122763633728
bio3	57.9281	0.8046532988548278
bio3	58.0364	0.8044940575957298
bio3	58.1446	0.8043348163366317
bio3	58.2529	0.8041753217577934
bio3	58.3611	0.804015827178955
bio3	58.4694	0.8038560718297958
bio3	58.5776	0.8036963164806366
bio3	58.6859	0.803536307811737
bio3	58.7941	0.8033762991428375
bio3	58.9024	0.8032160356640816
bio3	59.0106	0.8030557721853256
bio3	59.1189	0.8028952568769455
bio3	59.2271	0.8027347415685654
bio3	59.3354	0.8025725856423378
bio3	59.4436	0.8024104297161102
bio3	59.5518	0.8021556317806244
bio3	59.6601	0.8019008338451385
bio3	59.7683	0.8015571400523186
bio3	59.8766	0.8012134462594986
bio3	59.9848	0.8007743343710899
bio3	60.0931	0.8003352224826813
bio3	60.2013	0.7997909799218178
bio3	60.3096	0.7992467373609543
bio3	60.4178	0.7986907467246056
bio3	60.5261	0.7981347560882568
bio3	60.6343	0.7974906712770462
bio3	60.7426	0.7968465864658356
bio3	60.8508	0.7959680989384651
bio3	60.9591	0.7950896114110947
bio3	61.0673	0.7940648764371872
bio3	61.1755	0.7930401414632797
bio3	61.2838	0.7920011460781098
bio3	61.392	0.7909621506929397
bio3	61.5003	0.7899184361100197
bio3	61.6085	0.7888747215270996
bio3	61.7168	0.7877039179205895
bio3	61.825	0.7865331143140792
bio3	61.9333	0.7850824177265168
bio3	62.0415	0.7836317211389542
bio3	62.1498	0.7821143329143524
bio3	62.258	0.7805969446897507
bio3	62.3663	0.7790705844759942
bio3	62.4745	0.7775442242622376
bio3	62.5828	0.7759803533554077
bio3	62.691	0.7744164824485779
bio3	62.7992	0.772840791940689
bio3	62.9075	0.7712651014328002
bio3	63.0157	0.7696723461151123
bio3	63.124	0.7680795907974243
bio3	63.2322	0.7664605766534806
bio3	63.3405	0.7648415625095367
bio3	63.4487	0.7631740465760231
bio3	63.557	0.7615065306425095
bio3	63.6652	0.7598274037241934
bio3	63.7735	0.7581482768058777
bio3	63.8817	0.7564570918679238
bio3	63.99	0.7547659069299698
bio3	64.0982	0.7393262900412078
bio3	64.2065	0.7238866731524467
bio3	64.3147	0.7220063656568526
bio3	64.4229	0.7201260581612587
bio3	64.5312	0.7182379737496377
bio3	64.6394	0.7163498893380165
bio3	64.7477	0.6938731715083108
bio3	64.8559	0.6713964536786079
bio3	64.9642	0.6694641128182413
bio3	65.0724	0.6675317719578743
bio3	65.1807	0.6294704116880919
bio3	65.2889	0.5914090514183045
bio3	65.3972	0.5894548632204534
bio3	65.5054	0.5875006750226021
bio3	65.6137	0.5855450615286828
bio3	65.7219	0.5835894480347633
bio3	65.8302	0.5816326692700386
bio3	65.9384	0.5796758905053139
bio3	66.0466	0.5777184173464774
bio3	66.1549	0.5757609441876411
bio3	66.2631	0.5738009706139564
bio3	66.3714	0.5718409970402718
bio3	66.4796	0.5698333770036698
bio3	66.5879	0.5678257569670677
bio3	66.6961	0.5658186443150044
bio3	66.8044	0.563811531662941
bio3	66.9126	0.5618051759898661
bio3	67.0209	0.5597988203167915
bio3	67.1291	0.5577936761081219
bio3	67.2374	0.5557885318994522
bio3	67.3456	0.5537848450243474
bio3	67.4538	0.5517811581492424
bio3	67.5621	0.5497792318463325
bio3	67.6703	0.5477773055434227
bio3	67.7786	0.5457774519920349
bio3	67.8868	0.5437775984406471
bio3	67.9951	0.5417800411581994
bio3	68.1033	0.5397824838757515
bio3	68.2116	0.5377876609563826
bio3	68.3198	0.535792838037014
bio3	68.4281	0.5338009707629682
bio3	68.5363	0.5318091034889221
bio3	68.6446	0.529820477217436
bio3	68.7528	0.5278318509459495
bio3	68.8611	0.5258467435836791
bio3	68.9693	0.5238616362214088
bio3	69.0775	0.5218802630901337
bio3	69.1858	0.5198988899588585
bio3	69.294	0.5179216526448728
bio3	69.4023	0.5159444153308869
bio3	69.5105	0.5139715127646923
bio3	69.6188	0.5119986101984978
bio3	69.727	0.5100303091108799
bio3	69.8353	0.5080620080232621
bio3	69.9435	0.5060985542833805
bio3	70.0518	0.504135100543499
bio3	70.16	0.502176684886217
bio3	70.2683	0.5002182692289352
bio3	70.3765	0.49826526641845703
bio3	70.4848	0.4963122636079788
bio3	70.593	0.4943648502230643
bio3	70.7012	0.49241743683815004
bio3	70.8095	0.4904758408665657
bio3	70.9177	0.4885342448949814
bio3	71.026	0.486598701030016
bio3	71.1342	0.4846631571650505
bio3	71.2425	0.482733815908432
bio3	71.3507	0.48080447465181353
bio3	71.459	0.4788816928863525
bio3	71.5672	0.47695891112089156
bio3	71.6755	0.47504282668232917
bio3	71.7837	0.4731267422437668
bio3	71.892	0.4712175674736499
bio3	72.0002	0.4693083927035332
bio3	72.1085	0.46740632578730584
bio3	72.2167	0.4655042588710785
bio3	72.3249	0.46360942795872695
bio3	72.4332	0.4617145970463753
bio3	72.5414	0.45982731953263273
bio3	72.6497	0.4579400420188904
bio3	72.7579	0.456060442328453
bio3	72.8662	0.4541808426380157
bio3	72.9744	0.45230909660458574
bio3	73.0827	0.4504373505711555
bio3	73.1909	0.44857362657785405
bio3	73.2992	0.4467099025845528
bio3	73.4074	0.4448543086647988
bio3	73.5157	0.4429987147450447
bio3	73.6239	0.4411515437066556
bio3	73.7322	0.4393043726682663
bio3	73.8404	0.4374657094478606
bio3	73.9486	0.43562704622745513
bio3	74.0569	0.4337970457971096
bio3	74.1651	0.43196704536676406
bio3	74.2734	0.43014584928751
bio3	74.3816	0.42832465320825575
bio3	74.4899	0.4265123412013054
bio3	74.5981	0.424700029194355
bio3	74.7064	0.4228968650102615
bio3	74.8146	0.42109370082616804
bio3	74.9229	0.41929974630475036
bio3	75.0311	0.4175057917833328
bio3	75.1394	0.4157211720943451
bio3	75.2476	0.41393655240535737
bio3	75.3559	0.41216139122843753
bio3	75.4641	0.4103862300515175
bio3	75.5723	0.4086205720901489
bio3	75.6806	0.4068549141287804
bio3	75.7888	0.40509900376200675
bio3	75.8971	0.40334309339523317
bio3	76.0053	0.40159696638584136
bio3	76.1136	0.3998508393764496
bio3	76.2218	0.3981145933270454
bio3	76.3301	0.3963783472776413
bio3	76.4383	0.3946520835161209
bio3	76.5466	0.3929258197546005
bio3	76.6548	0.3912095606327058
bio3	76.7631	0.38949330151081085
bio3	76.8713	0.3877872623503208
bio3	76.9796	0.3860812231898308
bio3	77.0878	0.38438541740179055
bio3	77.196	0.3826896116137505
bio3	77.3043	0.38100411817431457
bio3	77.4125	0.37931862473487854
bio3	77.5208	0.37764351963996884
bio3	77.629	0.3759684145450592
bio3	77.7373	0.3743037030100823
bio3	77.8455	0.37263899147510526
bio3	77.9538	0.3709848538041115
bio3	78.062	0.3693307161331177
bio3	78.1703	0.3676871582865714
bio3	78.2785	0.3660436004400253
bio3	78.3868	0.36441067308187486
bio3	78.495	0.36277774572372434
bio3	78.6033	0.36115550175309186
bio3	78.7115	0.35953325778245926
bio3	78.8197	0.35792169198393825
bio3	78.928	0.3563101261854172
bio3	79.0362	0.35470938757061965
bio3	79.1445	0.353108648955822
bio3	79.2527	0.35151872858405103
bio3	79.361	0.3499288082122803
bio3	79.4692	0.34834974110126493
bio3	79.5775	0.34677067399024963
bio3	79.6857	0.3452024348080159
bio3	79.794	0.343634195625782
bio3	79.9022	0.34207692593336103
bio3	80.0105	0.3405196562409401
bio3	80.1187	0.33897332698106764
bio3	80.227	0.3374269977211952
bio3	80.3352	0.3358916316181421
bio3	80.4434	0.334356265515089
bio3	80.5517	0.3328318782150745
bio3	80.6599	0.33130749091506007
bio3	80.7682	0.3297940518707037
bio3	80.8764	0.32828061282634735
bio3	80.9847	0.3267782356590033
bio3	81.0929	0.3252758584916592
bio3	81.2012	0.32378450259566305
bio3	81.3094	0.32229314669966697
bio3	81.4177	0.3208128176629543
bio3	81.5259	0.3193324886262417
bio3	81.6342	0.3178631931543351
bio3	81.7424	0.31639389768242837
bio3	81.8507	0.31493558213114736
bio3	81.9589	0.3134772665798664
bio3	82.0671	0.3120300352573395
bio3	82.1754	0.3105828039348125
bio3	82.2836	0.30914659984409815
bio3	82.3919	0.30771039575338366
bio3	82.5001	0.306285211443901
bio3	82.6084	0.3048600271344185
bio3	82.7166	0.3034458551555872
bio3	82.8249	0.3020316831767559
bio3	82.9331	0.3006284631788731
bio3	83.0414	0.2992252431809902
bio3	83.1496	0.2978330552577973
bio3	83.2579	0.2964408673346043
bio3	83.3661	0.29505965113639837
bio3	83.4743	0.29367843493819235
bio3	83.5826	0.29230816662311543
bio3	83.6908	0.29093789830803873
bio3	83.7991	0.28957856334745885
bio3	83.9073	0.28821922838687897
bio3	84.0156	0.28687075227499015
bio3	84.1238	0.2855222761631012
bio3	84.2321	0.28418473079800605
bio3	84.3403	0.28284718543291093
bio3	84.4486	0.2815204929560423
bio3	84.5568	0.28019380047917364
bio3	84.6651	0.2788779366761446
bio3	84.7733	0.2775620728731155
bio3	84.8816	0.2762570086866617
bio3	84.9898	0.2749519445002079
bio3	85.098	0.2736575957387686
bio3	85.2063	0.2723632469773293
bio3	85.3145	0.2710796743631364
bio3	85.4228	0.2697961017489433
bio3	85.531	0.26852322667837136
bio3	85.6393	0.26725035160779953
bio3	85.7475	0.26598813310265534
bio3	85.8558	0.26472591459751127
bio3	85.964	0.2634743131697178
bio3	86.0723	0.2622227117419243
bio3	86.1805	0.26098164618015285
bio3	86.2888	0.2597405806183815
bio3	86.397	0.2585100956261158
bio3	86.5053	0.2572796106338501
bio3	86.6135	0.25605961829423907
bio3	86.7217	0.254839625954628
bio3	86.83	0.25363008491694916
bio3	86.9382	0.25242054387927054
bio3	87.0465	0.2512214068323374
bio3	87.1547	0.2500222697854042
bio3	87.263	0.24883344732224938
bio3	87.3712	0.2476446248590946
bio3	87.4795	0.24646615311503414
bio3	87.5877	0.2452876813709736
bio3	87.696	0.24411947019398217
bio3	87.8042	0.24295125901699066
bio3	87.9125	0.24179325923323622
bio3	88.0207	0.24063525944948197
bio3	88.129	0.23948741741478444
bio3	88.2372	0.2383395753800869
bio3	88.3454	0.23720179982483391
bio3	88.4537	0.23606402426958084
bio3	88.5619	0.23493634164333344
bio3	88.6702	0.23380865901708603
bio3	88.7784	0.23269097842276096
bio3	88.8867	0.2315732978284359
bio3	88.9949	0.2304655622690916
bio3	89.1032	0.2293578267097473
bio3	89.2114	0.22825997918844218
bio3	89.3197	0.22716213166713714
bio3	89.4279	0.22607407942414284
bio3	89.5362	0.22498602718114852
bio3	89.6444	0.22390778958797464
bio3	89.7527	0.22282955199480056
bio3	89.8609	0.22176103368401523
bio3	89.9691	0.22069251537322998
bio3	90.0774	0.2196336574852466
bio3	90.1856	0.21857479959726334
bio3	90.2939	0.2175255421549082
bio3	90.4021	0.21647628471255304
bio3	90.5104	0.2154365330934524
bio3	90.6186	0.21439678147435187
bio3	90.7269	0.21336654964834456
bio3	90.8351	0.21233631782233714
bio3	90.9434	0.21131550446152692
bio3	91.0516	0.21029469110071658
bio3	91.1599	0.20928324051201336
bio3	91.2681	0.20827178992331027
bio3	91.3764	0.207269636541605
bio3	91.4846	0.2062674831598997
bio3	91.5928	0.2052745327353477
bio3	91.7011	0.2042815823107958
bio3	91.8093	0.20329784136265522
bio3	91.9176	0.20231410041451453
bio3	92.0258	0.20133947301656013
bio3	92.1341	0.20036484561860562
bio3	92.2423	0.19939926918596024
bio3	92.3506	0.19843369275331496
bio3	92.4588	0.19747710060328244
bio3	92.5671	0.19652050845324992
bio3	92.6753	0.1955728065222502
bio3	92.7836	0.19462510459125043
bio3	92.8918	0.19368629436939955
bio3	93.0001	0.19274748414754866
bio3	93.1083	0.19181747250258924
bio3	93.2165	0.19088746085762978
bio3	93.3248	0.18996617887169123
bio3	93.433	0.18904489688575268
bio3	93.5413	0.18813228346407412
bio3	93.6495	0.1872196700423956
bio3	93.7578	0.18631562739610671
bio3	93.866	0.18541158474981784
bio3	93.9743	0.18451611325144773
bio3	94.0825	0.18362064175307752
bio3	94.1908	0.1827336464077234
bio3	94.299	0.18184665106236936
bio3	94.4073	0.18096806351095435
bio3	94.5155	0.18008947595953942
bio3	94.6238	0.17921923566609624
bio3	94.732	0.178348995372653
bio3	94.8402	0.1774870032444596
bio3	94.9485	0.17662501111626625
bio3	95.0567	0.1757712680846453
bio3	95.165	0.1749175250530243
bio3	95.2732	0.17407193221151832
bio3	95.3815	0.17322633937001228
bio3	95.4897	0.17238883357495063
bio3	95.598	0.1715513277798891
bio3	95.7062	0.17072184514254332
bio3	95.8145	0.16989236250519751
bio3	95.9227	0.1690708082169294
bio3	96.031	0.16824925392866136
bio3	96.1392	0.16743562258780004
bio3	96.2475	0.16662199124693872
bio3	96.3557	0.16581618916243318
bio3	96.4639	0.1650103870779276
bio3	96.5722	0.16421235091984265
bio3	96.6804	0.16341431476175786
bio3	96.7887	0.16262397915124893
bio3	96.8969	0.16183364354074
bio3	97.0052	0.16105091813951733
bio3	97.1134	0.1602681927382946
bio3	97.2217	0.15949306692928075
bio3	97.3299	0.1587179411202669
bio3	97.4382	0.15795032661408187
bio3	97.5464	0.1571827121078968
bio3	97.6547	0.1564225442707539
bio3	97.7629	0.15566237643361092
bio3	97.8711	0.15490959193557502
bio3	97.9794	0.1541568074375391
bio3	98.0876	0.15341131556779147
bio3	98.1959	0.15266582369804382
bio3	98.3041	0.15192761719226838
bio3	98.4124	0.15118941068649291
bio3	98.5206	0.1504583980888128
bio3	98.6289	0.14972738549113274
bio3	98.7371	0.1490035058930516
bio3	98.8454	0.14827962629497052
bio3	98.9536	0.14756281655281786
bio3	99.0619	0.14684600681066512
bio3	99.1701	0.1461361804977059
bio3	99.2784	0.14542635418474675
bio3	99.3866	0.14472350031137465
bio3	99.4948	0.14402064643800258
bio3	99.6031	0.1433246770873666
bio3	99.7113	0.1426287077367306
bio3	99.8196	0.1419395634904504
bio3	99.9278	0.1412504192441702
bio3	100.036	0.07062520962209436
bio3	100.144	0.0
bio3	100.253	0.0
bio3	100.361	0.0
bio3	100.469	0.0
bio3	100.577	0.0
bio3	100.686	0.0
bio3	100.794	0.0
bio3	100.902	0.0
bio3	101.01	0.0
bio3	101.119	0.0
bio3	101.227	0.0
bio3	101.335	0.0
bio3	101.443	0.0
bio3	101.552	0.0
bio3	101.66	0.0
bio3	101.768	0.0
bio3	101.876	0.0
bio3	101.985	0.0
bio3	102.093	0.0
bio3	102.201	0.0
bio3	102.309	0.0
bio3	102.418	0.0
bio3	102.526	0.0
bio3	102.634	0.0
bio3	102.742	0.0
bio3	102.85	0.0
bio3	102.959	0.0
bio3	103.067	0.0
bio3	103.175	0.0
bio3	103.283	0.0
bio3	103.392	0.0
bio3	103.5	0.0
bio3	103.608	0.0
bio3	103.716	0.0
bio3	103.825	0.0
bio3	103.933	0.0
bio3	104.041	0.0
bio3	104.149	0.0
bio3	104.258	0.0
bio3	104.366	0.0
bio3	104.474	0.0
bio3	104.582	0.0
bio3	104.691	0.0
bio3	104.799	0.0
bio3	104.907	0.0
bio3	105.015	0.0
bio3	105.124	0.0
bio3	105.232	0.0
bio3	105.34	0.0
bio3	105.448	0.0
bio3	105.557	0.0
bio3	105.665	0.0
bio3	105.773	0.0
bio3	105.881	0.0
bio3	105.99	0.0
bio3	106.098	0.0
bio3	106.206	0.0
bio3	106.314	0.0
bio3	106.423	0.0
bio3	106.531	0.0
bio3	106.639	0.0
bio3	106.747	0.0
bio3	106.856	0.0
bio3	106.964	0.0
bio3	107.072	0.0
bio3	107.18	0.0
bio3	107.289	0.0
bio3	107.397	0.0
bio3	107.505	0.0
bio3	107.613	0.0
bio3	107.722	0.0
bio3	107.83	0.0
bio3	107.938	0.0
bio3	108.046	0.0
bio3	108.155	0.0
bio3	108.263	0.0
bio3	108.371	0.0
bio3	108.479	0.0
bio3	108.588	0.0
bio3	108.696	0.0
bio3	108.804	0.0
bio3	108.912	0.0
bio3	109.021	0.0
