# Supplementary material for: Predicting the potential global distribution of Ixodes pacificus under climate change
Source: PLoS One. 2024 Aug 27;19(8):e0309367. doi: 10.1371/journal.pone.0309367 (PMC11349213; doi:10.1371/journal.pone.0309367)
Supplement: S5 File — (XLSX) [file pone.0309367.s005.xlsx]

## Sheet: Ixodes_pacificus_prec7
variable	x	y
prec7	-148	0
prec7	-146.224	0
prec7	-144.448	0
prec7	-142.672	0
prec7	-140.896	0
prec7	-139.12	0
prec7	-137.344	0
prec7	-135.568	0
prec7	-133.792	0
prec7	-132.016	0
prec7	-130.24	0
prec7	-128.464	0
prec7	-126.688	0
prec7	-124.912	0
prec7	-123.136	0
prec7	-121.36	0
prec7	-119.584	0
prec7	-117.808	0
prec7	-116.032	0
prec7	-114.256	0
prec7	-112.48	0
prec7	-110.704	0
prec7	-108.928	0
prec7	-107.152	0
prec7	-105.376	0
prec7	-103.6	0
prec7	-101.824	0
prec7	-100.048	0
prec7	-98.272	0
prec7	-96.496	0
prec7	-94.72	0
prec7	-92.944	0
prec7	-91.168	0
prec7	-89.392	0
prec7	-87.616	0
prec7	-85.84	0
prec7	-84.064	0
prec7	-82.288	0
prec7	-80.512	0
prec7	-78.736	0
prec7	-76.96	0
prec7	-75.184	0
prec7	-73.408	0
prec7	-71.632	0
prec7	-69.856	0
prec7	-68.08	0
prec7	-66.304	0
prec7	-64.528	0
prec7	-62.752	0
prec7	-60.976	0
prec7	-59.2	0
prec7	-57.424	0
prec7	-55.648	0
prec7	-53.872	0
prec7	-52.096	0
prec7	-50.32	0
prec7	-48.544	0
prec7	-46.768	0
prec7	-44.992	0
prec7	-43.216	0
prec7	-41.44	0
prec7	-39.664	0
prec7	-37.888	0
prec7	-36.112	0
prec7	-34.336	0
prec7	-32.56	0
prec7	-30.784	0
prec7	-29.008	0
prec7	-27.232	0
prec7	-25.456	0
prec7	-23.68	0
prec7	-21.904	0
prec7	-20.128	0
prec7	-18.352	0
prec7	-16.576	0
prec7	-14.8	0
prec7	-13.024	0
prec7	-11.248	0
prec7	-9.472	0
prec7	-7.696	0
prec7	-5.92	0
prec7	-4.144	0
prec7	-2.368	0
prec7	-0.592	0.409893
prec7	1.184	0.819787
prec7	2.96	0.810734
prec7	4.736	0.801681
prec7	6.512	0.792404
prec7	8.288	0.783127
prec7	10.064	0.778014
prec7	11.84	0.772901
prec7	13.616	0.771101
prec7	15.392	0.769302
prec7	17.168	0.768925
prec7	18.944	0.768549
prec7	20.72	0.768837
prec7	22.496	0.769125
prec7	24.272	0.772797
prec7	26.048	0.776469
prec7	27.824	0.786233
prec7	29.6	0.795997
prec7	31.376	0.795635
prec7	33.152	0.795274
prec7	34.928	0.768824
prec7	36.704	0.742375
prec7	38.48	0.64899
prec7	40.256	0.555604
prec7	42.032	0.550237
prec7	43.808	0.544869
prec7	45.584	0.541714
prec7	47.36	0.538558
prec7	49.136	0.536055
prec7	50.912	0.533551
prec7	52.688	0.531566
prec7	54.464	0.529582
prec7	56.24	0.524368
prec7	58.016	0.519155
prec7	59.792	0.479521
prec7	61.568	0.439887
prec7	63.344	0.434972
prec7	65.12	0.430057
prec7	66.896	0.426924
prec7	68.672	0.423791
prec7	70.448	0.423413
prec7	72.224	0.423035
prec7	74	0.422658
prec7	75.776	0.422281
prec7	77.552	0.421905
prec7	79.328	0.421529
prec7	81.104	0.421153
prec7	82.88	0.420778
prec7	84.656	0.420403
prec7	86.432	0.420029
prec7	88.208	0.419655
prec7	89.984	0.419281
prec7	91.76	0.450508
prec7	93.536	0.481735
prec7	95.312	0.691487
prec7	97.088	0.901239
prec7	98.864	0.899212
prec7	100.64	0.897184
prec7	102.416	0.722662
prec7	104.192	0.548139
prec7	105.968	0.518042
prec7	107.744	0.487946
prec7	109.52	0.416473
prec7	111.296	0.345
prec7	113.072	0.344661
prec7	114.848	0.344322
prec7	116.624	0.343984
prec7	118.4	0.343646
prec7	120.176	0.362848
prec7	121.952	0.38205
prec7	123.728	0.392448
prec7	125.504	0.402846
prec7	127.28	0.402475
prec7	129.056	0.402104
prec7	130.832	0.346487
prec7	132.608	0.29087
prec7	134.384	0.290514
prec7	136.16	0.290157
prec7	137.936	0.289801
prec7	139.712	0.289445
prec7	141.488	0.28909
prec7	143.264	0.288735
prec7	145.04	0.278887
prec7	146.816	0.269038
prec7	148.592	0.268709
prec7	150.368	0.26838
prec7	152.144	0.268052
prec7	153.92	0.267724
prec7	155.696	0.267397
prec7	157.472	0.26707
prec7	159.248	0.266744
prec7	161.024	0.266418
prec7	162.8	0.19709
prec7	164.576	0.127762
prec7	166.352	0.127575
prec7	168.128	0.127388
prec7	169.904	0.127202
prec7	171.68	0.127016
prec7	173.456	0.126831
prec7	175.232	0.126646
prec7	177.008	0.126462
prec7	178.784	0.126278
prec7	180.56	0.126095
prec7	182.336	0.125912
prec7	184.112	0.125731
prec7	185.888	0.125549
prec7	187.664	0.125368
prec7	189.44	0.125187
prec7	191.216	0.125007
prec7	192.992	0.124827
prec7	194.768	0.124649
prec7	196.544	0.12447
prec7	198.32	0.124292
prec7	200.096	0.124114
prec7	201.872	0.123938
prec7	203.648	0.123761
prec7	205.424	0.123585
prec7	207.2	0.12341
prec7	208.976	0.123235
prec7	210.752	0.12306
prec7	212.528	0.122886
prec7	214.304	0.122713
prec7	216.08	0.12254
prec7	217.856	0.122367
prec7	219.632	0.122196
prec7	221.408	0.122024
prec7	223.184	0.121853
prec7	224.96	0.121683
prec7	226.736	0.121513
prec7	228.512	0.121343
prec7	230.288	0.121174
prec7	232.064	0.121006
prec7	233.84	0.120838
prec7	235.616	0.12067
prec7	237.392	0.120503
prec7	239.168	0.120337
prec7	240.944	0.120171
prec7	242.72	0.120005
prec7	244.496	0.11984
prec7	246.272	0.119675
prec7	248.048	0.119512
prec7	249.824	0.119348
prec7	251.6	0.119185
prec7	253.376	0.119022
prec7	255.152	0.11886
prec7	256.928	0.118698
prec7	258.704	0.118537
prec7	260.48	0.118376
prec7	262.256	0.118216
prec7	264.032	0.118056
prec7	265.808	0.117897
prec7	267.584	0.117738
prec7	269.36	0.117579
prec7	271.136	0.117421
prec7	272.912	0.117264
prec7	274.688	0.117107
prec7	276.464	0.11695
prec7	278.24	0.116794
prec7	280.016	0.116639
prec7	281.792	0.116483
prec7	283.568	0.116329
prec7	285.344	0.116174
prec7	287.12	0.116021
prec7	288.896	0.115867
prec7	290.672	0.115715
prec7	292.448	0.115562
prec7	294.224	0.11541
prec7	296	0.115259
prec7	297.776	0.115108
prec7	299.552	0.114957
prec7	301.328	0.114807
prec7	303.104	0.114657
prec7	304.88	0.114508
prec7	306.656	0.114359
prec7	308.432	0.114211
prec7	310.208	0.114063
prec7	311.984	0.113915
prec7	313.76	0.113768
prec7	315.536	0.113622
prec7	317.312	0.113475
prec7	319.088	0.11333
prec7	320.864	0.113184
prec7	322.64	0.11304
prec7	324.416	0.112895
prec7	326.192	0.112751
prec7	327.968	0.112607
prec7	329.744	0.112464
prec7	331.52	0.112322
prec7	333.296	0.11218
prec7	335.072	0.112037
prec7	336.848	0.111896
prec7	338.624	0.111755
prec7	340.4	0.111615
prec7	342.176	0.111474
prec7	343.952	0.111335
prec7	345.728	0.111195
prec7	347.504	0.111057
prec7	349.28	0.110918
prec7	351.056	0.11078
prec7	352.832	0.110642
prec7	354.608	0.110505
prec7	356.384	0.110368
prec7	358.16	0.110232
prec7	359.936	0.110096
prec7	361.712	0.109961
prec7	363.488	0.109825
prec7	365.264	0.109691
prec7	367.04	0.109556
prec7	368.816	0.109422
prec7	370.592	0.109289
prec7	372.368	0.109156
prec7	374.144	0.109023
prec7	375.92	0.108891
prec7	377.696	0.108759
prec7	379.472	0.108627
prec7	381.248	0.108496
prec7	383.024	0.108366
prec7	384.8	0.108235
prec7	386.576	0.108105
prec7	388.352	0.107976
prec7	390.128	0.107847
prec7	391.904	0.107718
prec7	393.68	0.10759
prec7	395.456	0.107461
prec7	397.232	0.107334
prec7	399.008	0.107207
prec7	400.784	0.10708
prec7	402.56	0.106953
prec7	404.336	0.106828
prec7	406.112	0.106702
prec7	407.888	0.106577
prec7	409.664	0.106452
prec7	411.44	0.106327
prec7	413.216	0.106203
prec7	414.992	0.10608
prec7	416.768	0.105956
prec7	418.544	0.105833
prec7	420.32	0.10571
prec7	422.096	0.105588
prec7	423.872	0.105466
prec7	425.648	0.105345
prec7	427.424	0.105224
prec7	429.2	0.105103
prec7	430.976	0.104983
prec7	432.752	0.104863
prec7	434.528	0.104743
prec7	436.304	0.104624
prec7	438.08	0.104505
prec7	439.856	0.104386
prec7	441.632	0.104268
prec7	443.408	0.10415
prec7	445.184	0.104033
prec7	446.96	0.103916
prec7	448.736	0.103799
prec7	450.512	0.103683
prec7	452.288	0.103567
prec7	454.064	0.103451
prec7	455.84	0.103336
prec7	457.616	0.103221
prec7	459.392	0.103106
prec7	461.168	0.102992
prec7	462.944	0.102878
prec7	464.72	0.102764
prec7	466.496	0.102651
prec7	468.272	0.102538
prec7	470.048	0.102426
prec7	471.824	0.102314
prec7	473.6	0.102202
prec7	475.376	0.10209
prec7	477.152	0.101979
prec7	478.928	0.101897
prec7	480.704	0.101816
prec7	482.48	0.101738
prec7	484.256	0.10166
prec7	486.032	0.101583
prec7	487.808	0.101507
prec7	489.584	0.10143
prec7	491.36	0.101354
prec7	493.136	0.101278
prec7	494.912	0.101202
prec7	496.688	0.101127
prec7	498.464	0.101051
prec7	500.24	0.100976
prec7	502.016	0.100901
prec7	503.792	0.100827
prec7	505.568	0.100752
prec7	507.344	0.100678
prec7	509.12	0.100604
prec7	510.896	0.10053
prec7	512.672	0.100457
prec7	514.448	0.100384
prec7	516.224	0.10031
prec7	518	0.100238
prec7	519.776	0.100165
prec7	521.552	0.100092
prec7	523.328	0.10002
prec7	525.104	0.0999482
prec7	526.88	0.0998763
prec7	528.656	0.0998049
prec7	530.432	0.0997334
prec7	532.208	0.0996624
prec7	533.984	0.0995913
prec7	535.76	0.0995207
prec7	537.536	0.0994501
prec7	539.312	0.0993799
prec7	541.088	0.0993097
prec7	542.864	0.09924
prec7	544.64	0.0991702
prec7	546.416	0.0991009
prec7	548.192	0.0990315
prec7	549.968	0.0989626
prec7	551.744	0.0988936
prec7	553.52	0.0988251
prec7	555.296	0.0987566
prec7	557.072	0.0986885
prec7	558.848	0.0986204
prec7	560.624	0.0985527
prec7	562.4	0.098485
prec7	564.176	0.0984177
prec7	565.952	0.0983504
prec7	567.728	0.0982835
prec7	569.504	0.0982166
prec7	571.28	0.0981501
prec7	573.056	0.0980836
prec7	574.832	0.0980175
prec7	576.608	0.0979514
prec7	578.384	0.0978858
prec7	580.16	0.0978201
prec7	581.936	0.0977548
prec7	583.712	0.0976895
prec7	585.488	0.0976245
prec7	587.264	0.0975596
prec7	589.04	0.0974951
prec7	590.816	0.0974306
prec7	592.592	0.0973664
prec7	594.368	0.0973023
prec7	596.144	0.0972386
prec7	597.92	0.0971748
prec7	599.696	0.0971114
prec7	601.472	0.0970481
prec7	603.248	0.0969851
prec7	605.024	0.0969221
prec7	606.8	0.0968595
prec7	608.576	0.0967968
prec7	610.352	0.0967346
prec7	612.128	0.0966723
prec7	613.904	0.0966105
prec7	615.68	0.0965486
prec7	617.456	0.0964871
prec7	619.232	0.0964256
prec7	621.008	0.0963645
prec7	622.784	0.0963033
prec7	624.56	0.0962426
prec7	626.336	0.0961818
prec7	628.112	0.0961214
prec7	629.888	0.096061
prec7	631.664	0.0960009
prec7	633.44	0.0959409
prec7	635.216	0.0958812
prec7	636.992	0.0958215
prec7	638.768	0.0957622
prec7	640.544	0.0957029
prec7	642.32	0.0956439
prec7	644.096	0.0955849
prec7	645.872	0.0955263
prec7	647.648	0.0954676
prec7	649.424	0.0954094
prec7	651.2	0.0953511
prec7	652.976	0.0952932
prec7	654.752	0.0952352
prec7	656.528	0.0951776
prec7	658.304	0.09512
prec7	660.08	0.0950628
prec7	661.856	0.0950056
prec7	663.632	0.0949487
prec7	665.408	0.0948917
prec7	667.184	0.0948352
prec7	668.96	0.0947786
prec7	670.736	0.0947224
prec7	672.512	0.0946662
prec7	674.288	0.0946103
prec7	676.064	0.0945544
prec7	677.84	0.0944988
prec7	679.616	0.0944432
prec7	681.392	0.094388
prec7	683.168	0.0943328
prec7	684.944	0.0942778
prec7	686.72	0.0942229
prec7	688.496	0.0941684
prec7	690.272	0.0941138
prec7	692.048	0.0940595
prec7	693.824	0.0940053
prec7	695.6	0.0939513
prec7	697.376	0.0938974
prec7	699.152	0.0938438
prec7	700.928	0.0937901
prec7	702.704	0.0937368
prec7	704.48	0.0936835
prec7	706.256	0.0936305
prec7	708.032	0.0935776
prec7	709.808	0.0935249
prec7	711.584	0.0934722
prec7	713.36	0.0934198
prec7	715.136	0.0933675
prec7	716.912	0.0933154
prec7	718.688	0.0932634
prec7	720.464	0.0932116
prec7	722.24	0.0931599
prec7	724.016	0.0931084
prec7	725.792	0.093057
prec7	727.568	0.0930058
prec7	729.344	0.0929547
prec7	731.12	0.0929038
prec7	732.896	0.092853
prec7	734.672	0.0928025
prec7	736.448	0.0927519
prec7	738.224	0.0927017
prec7	740	0.0926514
prec7	741.776	0.0926015
prec7	743.552	0.0925515
prec7	745.328	0.0925019
prec7	747.104	0.0924522
prec7	748.88	0.0924028
prec7	750.656	0.0923535
prec7	752.432	0.0923044
prec7	754.208	0.0922553
prec7	755.984	0.0922065
prec7	757.76	0.0921577
prec7	759.536	0.0921092
prec7	761.312	0.0920607
prec7	763.088	0.0920125
prec7	764.864	0.0919643
prec7	766.64	0.0919163
prec7	768.416	0.0918684
prec7	770.192	0.0918208
prec7	771.968	0.0917731
prec7	773.744	0.0917257
prec7	775.52	0.0916783
prec7	777.296	0.0916312
prec7	779.072	0.0915841
prec7	780.848	0.0915373
prec7	782.624	0.0914905
prec7	784.4	0.0914439
prec7	786.176	0.0913973
prec7	787.952	0.091351
prec7	789.728	0.0913048
prec7	791.504	0.0912587
prec7	793.28	0.0912127
prec7	795.056	0.091167
prec7	796.832	0.0911212
prec7	798.608	0.0910757
prec7	800.384	0.0910302
prec7	802.16	0.090985
prec7	803.936	0.0909398
prec7	805.712	0.0908948
prec7	807.488	0.0908499
prec7	809.264	0.0908052
prec7	811.04	0.0907605
prec7	812.816	0.090716
prec7	814.592	0.0906716
prec7	816.368	0.0906274
prec7	818.144	0.0905832
prec7	819.92	0.0905393
prec7	821.696	0.0904954
prec7	823.472	0.0904517
prec7	825.248	0.090408
prec7	827.024	0.0903646
prec7	828.8	0.0903212
prec7	830.576	0.090278
prec7	832.352	0.0902348
prec7	834.128	0.0901919
prec7	835.904	0.0901489
prec7	837.68	0.0901063
prec7	839.456	0.0900636
prec7	841.232	0.0900211
prec7	843.008	0.0899787
prec7	844.784	0.0899365
prec7	846.56	0.0898943
prec7	848.336	0.0898524
prec7	850.112	0.0898104
prec7	851.888	0.0897687
prec7	853.664	0.089727
prec7	855.44	0.0896855
prec7	857.216	0.0896441
prec7	858.992	0.0896028
prec7	860.768	0.0895616
prec7	862.544	0.0895206
prec7	864.32	0.0894796
prec7	866.096	0.0894388
prec7	867.872	0.0893981
prec7	869.648	0.0893575
prec7	871.424	0.089317
prec7	873.2	0.0892767
prec7	874.976	0.0892364
prec7	876.752	0.0891963
prec7	878.528	0.0891562
prec7	880.304	0.0891164
prec7	882.08	0.0890765
prec7	883.856	0.0890369
prec7	885.632	0.0889973
prec7	887.408	0.0889579
prec7	889.184	0.0889185
prec7	890.96	0.0888793
prec7	892.736	0.0888402
prec7	894.512	0.0888012
prec7	896.288	0.0887623
prec7	898.064	0.0887235
prec7	899.84	0.0886848
prec7	901.616	0.0886463
prec7	903.392	0.0886078
prec7	905.168	0.0885695
prec7	906.944	0.0885312
prec7	908.72	0.0884931
prec7	910.496	0.088455
prec7	912.272	0.0884172
prec7	914.048	0.0883793
prec7	915.824	0.0883417
prec7	917.6	0.088304
prec7	919.376	0.0882666
prec7	921.152	0.0882291
prec7	922.928	0.0881919
prec7	924.704	0.0881547
prec7	926.48	0.0881176
prec7	928.256	0.0880806
prec7	930.032	0.0880438
prec7	931.808	0.088007
prec7	933.584	0.0879704
prec7	935.36	0.0879338
prec7	937.136	0.0878974
prec7	938.912	0.087861
prec7	940.688	0.0878248
prec7	942.464	0.0877886
prec7	944.24	0.0877526
prec7	946.016	0.0877166
prec7	947.792	0.0876808
prec7	949.568	0.087645
prec7	951.344	0.0876094
prec7	953.12	0.0875738
prec7	954.896	0.0875384
prec7	956.672	0.087503
prec7	958.448	0.0874678
prec7	960.224	0.0874326
prec7	962	0.0873975
prec7	963.776	0.0873625
prec7	965.552	0.0873277
prec7	967.328	0.0872929
prec7	969.104	0.0872583
prec7	970.88	0.0872236
prec7	972.656	0.0871892
prec7	974.432	0.0871548
prec7	976.208	0.0871205
prec7	977.984	0.0870863
prec7	979.76	0.0870522
prec7	981.536	0.0870182
prec7	983.312	0.0869843
prec7	985.088	0.0869504
prec7	986.864	0.0869168
prec7	988.64	0.0868831
prec7	990.416	0.0868496
prec7	992.192	0.0868161
prec7	993.968	0.0867828
prec7	995.744	0.0867495
prec7	997.52	0.0867163
prec7	999.296	0.0866832
prec7	1001.07	0.0866502
prec7	1002.85	0.0866173
prec7	1004.62	0.0865845
prec7	1006.4	0.0865518
prec7	1008.18	0.0865192
prec7	1009.95	0.0864866
prec7	1011.73	0.0864542
prec7	1013.5	0.0864217
prec7	1015.28	0.0863895
prec7	1017.06	0.0863573
prec7	1018.83	0.0863252
prec7	1020.61	0.0862931
prec7	1022.38	0.0862612
prec7	1024.16	0.0862294
prec7	1025.94	0.0861976
prec7	1027.71	0.0861659
prec7	1029.49	0.0861344
prec7	1031.26	0.0861028
prec7	1033.04	0.0860715
prec7	1034.82	0.0860401
prec7	1036.59	0.0860089
prec7	1038.37	0.0859777
prec7	1040.14	0.0859466
prec7	1041.92	0.0859156
prec7	1043.7	0.0858847
prec7	1045.47	0.0858539
prec7	1047.25	0.0858232
prec7	1049.02	0.0857925
prec7	1050.8	0.0857619
prec7	1052.58	0.0857314
prec7	1054.35	0.085701
prec7	1056.13	0.0856706
prec7	1057.9	0.0856404
prec7	1059.68	0.0856102
prec7	1061.46	0.0855801
prec7	1063.23	0.0855501
prec7	1065.01	0.0855202
prec7	1066.78	0.0854903
prec7	1068.56	0.0854606
prec7	1070.34	0.0854308
prec7	1072.11	0.0854013
prec7	1073.89	0.0853717
prec7	1075.66	0.0853423
prec7	1077.44	0.0853129
prec7	1079.22	0.0852836
prec7	1080.99	0.0852543
prec7	1082.77	0.0852252
prec7	1084.54	0.0851961
prec7	1086.32	0.0851672
prec7	1088.1	0.0851382
prec7	1089.87	0.0851094
prec7	1091.65	0.0850806
prec7	1093.42	0.085052
prec7	1095.2	0.0850233
prec7	1096.98	0.0849948
prec7	1098.75	0.0849664
prec7	1100.53	0.084938
prec7	1102.3	0.0849097
prec7	1104.08	0.0848815
prec7	1105.86	0.0848533
prec7	1107.63	0.0848252
prec7	1109.41	0.0847972
prec7	1111.18	0.0847693
prec7	1112.96	0.0847414
prec7	1114.74	0.0847136
prec7	1116.51	0.0846859
prec7	1118.29	0.0846582
prec7	1120.06	0.0846306
prec7	1121.84	0.0846032
prec7	1123.62	0.0845757
prec7	1125.39	0.0845484
prec7	1127.17	0.0845211
prec7	1128.94	0.0844939
prec7	1130.72	0.0844667
prec7	1132.5	0.0844397
prec7	1134.27	0.0844126
prec7	1136.05	0.0843857
prec7	1137.82	0.0843588
prec7	1139.6	0.0843321
prec7	1141.38	0.0843053
prec7	1143.15	0.0842787
prec7	1144.93	0.084252
prec7	1146.7	0.0842256
prec7	1148.48	0.0841991
prec7	1150.26	0.0841727
prec7	1152.03	0.0841464
prec7	1153.81	0.0841202
prec7	1155.58	0.084094
prec7	1157.36	0.0840679
prec7	1159.14	0.0840418
prec7	1160.91	0.0840159
prec7	1162.69	0.0839899
prec7	1164.46	0.0839641
prec7	1166.24	0.0839383
prec7	1168.02	0.0839126
prec7	1169.79	0.0838869
prec7	1171.57	0.0838614
prec7	1173.34	0.0838358
prec7	1175.12	0.0838104
prec7	1176.9	0.083785
prec7	1178.67	0.0837597
prec7	1180.45	0.0837344
prec7	1182.22	0.0837093
prec7	1184	0.0836841
prec7	1185.78	0.0836591
prec7	1187.55	0.083634
prec7	1189.33	0.0836091
prec7	1191.1	0.0835842
prec7	1192.88	0.0835594
prec7	1194.66	0.0835347
prec7	1196.43	0.08351
prec7	1198.21	0.0834854
prec7	1199.98	0.0834608
prec7	1201.76	0.0834363
prec7	1203.54	0.0834119
prec7	1205.31	0.0833875
prec7	1207.09	0.0833632
prec7	1208.86	0.0833389
prec7	1210.64	0.0833147
prec7	1212.42	0.0832906
prec7	1214.19	0.0832665
prec7	1215.97	0.0832425
prec7	1217.74	0.0832186
prec7	1219.52	0.0831947
prec7	1221.3	0.0831709
prec7	1223.07	0.0831471
prec7	1224.85	0.0831234
prec7	1226.62	0.0830997
prec7	1228.4	0.0830761
prec7	1230.18	0.0830526
prec7	1231.95	0.0830291
prec7	1233.73	0.0830057
prec7	1235.5	0.0829823
prec7	1237.28	0.082959
prec7	1239.06	0.0829358
prec7	1240.83	0.0829126
prec7	1242.61	0.0828895
prec7	1244.38	0.0828664
prec7	1246.16	0.0828434
prec7	1247.94	0.0828204
prec7	1249.71	0.0827975
prec7	1251.49	0.0827746
prec7	1253.26	0.0827519
prec7	1255.04	0.0827291
prec7	1256.82	0.0827065
prec7	1258.59	0.0826838
prec7	1260.37	0.0826613
prec7	1262.14	0.0826387
prec7	1263.92	0.0826163
prec7	1265.7	0.0825939
prec7	1267.47	0.0825716
prec7	1269.25	0.0825492
prec7	1271.02	0.082527
prec7	1272.8	0.0825048
prec7	1274.58	0.0824827
prec7	1276.35	0.0824606
prec7	1278.13	0.0824386
prec7	1279.9	0.0824166
prec7	1281.68	0.0823947
prec7	1283.46	0.0823729
prec7	1285.23	0.0823511
prec7	1287.01	0.0823293
prec7	1288.78	0.0823076
prec7	1290.56	0.0822859
prec7	1292.34	0.0822644
prec7	1294.11	0.0822428
prec7	1295.89	0.0822213
prec7	1297.66	0.0821999
prec7	1299.44	0.0821785
prec7	1301.22	0.0821571
prec7	1302.99	0.0821359
prec7	1304.77	0.0821146
prec7	1306.54	0.0820934
prec7	1308.32	0.0820723
prec7	1310.1	0.0820512
prec7	1311.87	0.0820302
prec7	1313.65	0.0820092
prec7	1315.42	0.0819883
prec7	1317.2	0.0819674
prec7	1318.98	0.0819465
prec7	1320.75	0.0819258
prec7	1322.53	0.081905
prec7	1324.3	0.0818844
prec7	1326.08	0.0818637
prec7	1327.86	0.0818431
prec7	1329.63	0.0818226
prec7	1331.41	0.0818021
prec7	1333.18	0.0817816
prec7	1334.96	0.0817613
prec7	1336.74	0.0817409
prec7	1338.51	0.0817206
prec7	1340.29	0.0817004
prec7	1342.06	0.0816802
prec7	1343.84	0.08166
prec7	1345.62	0.0816399
prec7	1347.39	0.0816198
prec7	1349.17	0.0815998
prec7	1350.94	0.0815799
prec7	1352.72	0.08156
prec7	1354.5	0.0815401
prec7	1356.27	0.0815203
prec7	1358.05	0.0815005
prec7	1359.82	0.0814808
prec7	1361.6	0.081461
prec7	1363.38	0.0814414
prec7	1365.15	0.0814218
prec7	1366.93	0.0814023
prec7	1368.7	0.0813828
prec7	1370.48	0.0813633
prec7	1372.26	0.0813439
prec7	1374.03	0.0813245
prec7	1375.81	0.0813052
prec7	1377.58	0.0812859
prec7	1379.36	0.0812667
prec7	1381.14	0.0812475
prec7	1382.91	0.0812283
prec7	1384.69	0.0812093
prec7	1386.46	0.0811902
prec7	1388.24	0.0811712
prec7	1390.02	0.0811522
prec7	1391.79	0.0811333
prec7	1393.57	0.0811144
prec7	1395.34	0.0810956
prec7	1397.12	0.0810768
prec7	1398.9	0.081058
prec7	1400.67	0.0810393
prec7	1402.45	0.0810207
prec7	1404.22	0.081002
prec7	1406	0.0809834
prec7	1407.78	0.0809649
prec7	1409.55	0.0809464
prec7	1411.33	0.0809279
prec7	1413.1	0.0809095
prec7	1414.88	0.0808911
prec7	1416.66	0.0808728
prec7	1418.43	0.0808545
prec7	1420.21	0.0808363
prec7	1421.98	0.0808181
prec7	1423.76	0.0807999
prec7	1425.54	0.0807818
prec7	1427.31	0.0807637
prec7	1429.09	0.0807457
prec7	1430.86	0.0807277
prec7	1432.64	0.0807097
prec7	1434.42	0.0806918
prec7	1436.19	0.0806739
prec7	1437.97	0.0806561
prec7	1439.74	0.0806382
prec7	1441.52	0.0806205
prec7	1443.3	0.0806028
prec7	1445.07	0.0805851
prec7	1446.85	0.0805674
prec7	1448.62	0.0805498
prec7	1450.4	0.0805323
prec7	1452.18	0.0805148
prec7	1453.95	0.0804972
prec7	1455.73	0.0804798
prec7	1457.5	0.0804624
prec7	1459.28	0.080445
prec7	1461.06	0.0804277
prec7	1462.83	0.0804104
prec7	1464.61	0.0803931
prec7	1466.38	0.0803759
prec7	1468.16	0.0803587
prec7	1469.94	0.0803416
prec7	1471.71	0.0803245
prec7	1473.49	0.0803074
prec7	1475.26	0.0802904
prec7	1477.04	0.0802734
prec7	1478.82	0.0802565
prec7	1480.59	0.0401282
prec7	1482.37	0
prec7	1484.14	0
prec7	1485.92	0
prec7	1487.7	0
prec7	1489.47	0
prec7	1491.25	0
prec7	1493.02	0
prec7	1494.8	0
prec7	1496.58	0
prec7	1498.35	0
prec7	1500.13	0
prec7	1501.9	0
prec7	1503.68	0
prec7	1505.46	0
prec7	1507.23	0
prec7	1509.01	0
prec7	1510.78	0
prec7	1512.56	0
prec7	1514.34	0
prec7	1516.11	0
prec7	1517.89	0
prec7	1519.66	0
prec7	1521.44	0
prec7	1523.22	0
prec7	1524.99	0
prec7	1526.77	0
prec7	1528.54	0
prec7	1530.32	0
prec7	1532.1	0
prec7	1533.87	0
prec7	1535.65	0
prec7	1537.42	0
prec7	1539.2	0
prec7	1540.98	0
prec7	1542.75	0
prec7	1544.53	0
prec7	1546.3	0
prec7	1548.08	0
prec7	1549.86	0
prec7	1551.63	0
prec7	1553.41	0
prec7	1555.18	0
prec7	1556.96	0
prec7	1558.74	0
prec7	1560.51	0
prec7	1562.29	0
prec7	1564.06	0
prec7	1565.84	0
prec7	1567.62	0
prec7	1569.39	0
prec7	1571.17	0
prec7	1572.94	0
prec7	1574.72	0
prec7	1576.5	0
prec7	1578.27	0
prec7	1580.05	0
prec7	1581.82	0
prec7	1583.6	0
prec7	1585.38	0
prec7	1587.15	0
prec7	1588.93	0
prec7	1590.7	0
prec7	1592.48	0
prec7	1594.26	0
prec7	1596.03	0
prec7	1597.81	0
prec7	1599.58	0
prec7	1601.36	0
prec7	1603.14	0
prec7	1604.91	0
prec7	1606.69	0
prec7	1608.46	0
prec7	1610.24	0
prec7	1612.02	0
prec7	1613.79	0
prec7	1615.57	0
prec7	1617.34	0
prec7	1619.12	0
prec7	1620.9	0
prec7	1622.67	0
prec7	1624.45	0
prec7	1626.22	0
prec7	1628	0
