# Supplementary material for: Predicting the potential global distribution of Ixodes pacificus under climate change
Source: PLoS One. 2024 Aug 27;19(8):e0309367. doi: 10.1371/journal.pone.0309367 (PMC11349213; doi:10.1371/journal.pone.0309367)
Supplement: S6 File — (XLSX) [file pone.0309367.s006.xlsx]

## Sheet: Ixodes_pacificus_elev
variable	x	y
elev	-613.9	0
elev	-606.893	0
elev	-599.886	0
elev	-592.88	0
elev	-585.873	0
elev	-578.866	0
elev	-571.859	0
elev	-564.852	0
elev	-557.846	0
elev	-550.839	0
elev	-543.832	0
elev	-536.825	0
elev	-529.818	0
elev	-522.812	0
elev	-515.805	0
elev	-508.798	0
elev	-501.791	0
elev	-494.784	0
elev	-487.778	0
elev	-480.771	0
elev	-473.764	0
elev	-466.757	0
elev	-459.75	0
elev	-452.744	0
elev	-445.737	0
elev	-438.73	0
elev	-431.723	0
elev	-424.716	0
elev	-417.71	0
elev	-410.703	0
elev	-403.696	0
elev	-396.689	0
elev	-389.682	0
elev	-382.676	0
elev	-375.669	0
elev	-368.662	0
elev	-361.655	0
elev	-354.648	0
elev	-347.642	0
elev	-340.635	0
elev	-333.628	0
elev	-326.621	0
elev	-319.614	0
elev	-312.608	0
elev	-305.601	0
elev	-298.594	0
elev	-291.587	0
elev	-284.58	0
elev	-277.574	0
elev	-270.567	0
elev	-263.56	0
elev	-256.553	0
elev	-249.546	0
elev	-242.54	0
elev	-235.533	0
elev	-228.526	0
elev	-221.519	0
elev	-214.512	0
elev	-207.506	0
elev	-200.499	0
elev	-193.492	0
elev	-186.485	0
elev	-179.478	0
elev	-172.472	0
elev	-165.465	0
elev	-158.458	0
elev	-151.451	0
elev	-144.444	0
elev	-137.438	0
elev	-130.431	0
elev	-123.424	0
elev	-116.417	0
elev	-109.41	0
elev	-102.404	0
elev	-95.3968	0
elev	-88.39	0
elev	-81.3832	0
elev	-74.3764	0
elev	-67.3696	0
elev	-60.3628	0
elev	-53.356	0
elev	-46.3492	0
elev	-39.3424	0
elev	-32.3356	0.349001
elev	-25.3288	0.698002
elev	-18.322	0.711857
elev	-11.3152	0.725711
elev	-4.3084	0.738932
elev	2.6984	0.752153
elev	9.7052	0.769275
elev	16.712	0.786397
elev	23.7188	0.795828
elev	30.7256	0.805259
elev	37.7324	0.807222
elev	44.7392	0.809185
elev	51.746	0.808201
elev	58.7528	0.807217
elev	65.7596	0.806786
elev	72.7664	0.806356
elev	79.7732	0.80574
elev	86.78	0.805125
elev	93.7868	0.804504
elev	100.794	0.803883
elev	107.8	0.8033
elev	114.807	0.802718
elev	121.814	0.802357
elev	128.821	0.801996
elev	135.828	0.80155
elev	142.834	0.801104
elev	149.841	0.800606
elev	156.848	0.800108
elev	163.855	0.799455
elev	170.862	0.798801
elev	177.868	0.798146
elev	184.875	0.79749
elev	191.882	0.796833
elev	198.889	0.796175
elev	205.896	0.795516
elev	212.902	0.794856
elev	219.909	0.794195
elev	226.916	0.793533
elev	233.923	0.79287
elev	240.93	0.792207
elev	247.936	0.791531
elev	254.943	0.790855
elev	261.95	0.790176
elev	268.957	0.789498
elev	275.964	0.7889
elev	282.97	0.788303
elev	289.977	0.787663
elev	296.984	0.787023
elev	303.991	0.786258
elev	310.998	0.785493
elev	318.004	0.784718
elev	325.011	0.783942
elev	332.018	0.783162
elev	339.025	0.782381
elev	346.032	0.781598
elev	353.038	0.780815
elev	360.045	0.78003
elev	367.052	0.779245
elev	374.059	0.778456
elev	381.066	0.777668
elev	388.072	0.776873
elev	395.079	0.776078
elev	402.086	0.775282
elev	409.093	0.774485
elev	416.1	0.773686
elev	423.106	0.772888
elev	430.113	0.772087
elev	437.12	0.771286
elev	444.127	0.770484
elev	451.134	0.769681
elev	458.14	0.768866
elev	465.147	0.768052
elev	472.154	0.767214
elev	479.161	0.766377
elev	486.168	0.765532
elev	493.174	0.764687
elev	500.181	0.763829
elev	507.188	0.762971
elev	514.195	0.748316
elev	521.202	0.733662
elev	528.208	0.722533
elev	535.215	0.711404
elev	542.222	0.710459
elev	549.229	0.709514
elev	556.236	0.708592
elev	563.242	0.70767
elev	570.249	0.706396
elev	577.256	0.705122
elev	584.263	0.704196
elev	591.27	0.703271
elev	598.276	0.702345
elev	605.283	0.701418
elev	612.29	0.70049
elev	619.297	0.699563
elev	626.304	0.698634
elev	633.31	0.697705
elev	640.317	0.696051
elev	647.324	0.694397
elev	654.331	0.692698
elev	661.338	0.691
elev	668.344	0.688524
elev	675.351	0.686049
elev	682.358	0.685111
elev	689.365	0.684174
elev	696.372	0.683237
elev	703.378	0.682301
elev	710.385	0.681363
elev	717.392	0.680425
elev	724.399	0.679487
elev	731.406	0.678549
elev	738.412	0.677609
elev	745.419	0.67667
elev	752.426	0.675729
elev	759.433	0.674788
elev	766.44	0.673847
elev	773.446	0.672906
elev	780.453	0.671965
elev	787.46	0.671023
elev	794.467	0.665033
elev	801.474	0.659042
elev	808.48	0.654979
elev	815.487	0.650917
elev	822.494	0.649972
elev	829.501	0.649027
elev	836.508	0.647533
elev	843.514	0.646038
elev	850.521	0.645093
elev	857.528	0.644147
elev	864.535	0.642706
elev	871.542	0.641265
elev	878.548	0.640319
elev	885.555	0.639373
elev	892.562	0.638427
elev	899.569	0.63748
elev	906.576	0.635673
elev	913.582	0.633866
elev	920.589	0.632919
elev	927.596	0.631973
elev	934.603	0.631024
elev	941.61	0.630075
elev	948.616	0.628528
elev	955.623	0.626981
elev	962.63	0.626034
elev	969.637	0.625087
elev	976.644	0.62414
elev	983.65	0.623193
elev	990.657	0.622246
elev	997.664	0.621299
elev	1004.67	0.620352
elev	1011.68	0.619405
elev	1018.68	0.618458
elev	1025.69	0.617512
elev	1032.7	0.615407
elev	1039.7	0.613302
elev	1046.71	0.612356
elev	1053.72	0.61141
elev	1060.73	0.610464
elev	1067.73	0.609518
elev	1074.74	0.608572
elev	1081.75	0.607627
elev	1088.75	0.60642
elev	1095.76	0.605214
elev	1102.77	0.604269
elev	1109.77	0.603324
elev	1116.78	0.602379
elev	1123.79	0.601434
elev	1130.79	0.60049
elev	1137.8	0.599545
elev	1144.81	0.598601
elev	1151.81	0.597657
elev	1158.82	0.596713
elev	1165.83	0.595769
elev	1172.83	0.594826
elev	1179.84	0.593883
elev	1186.85	0.59294
elev	1193.85	0.591997
elev	1200.86	0.591055
elev	1207.87	0.590112
elev	1214.87	0.58917
elev	1221.88	0.588228
elev	1228.89	0.587287
elev	1235.9	0.586345
elev	1242.9	0.585405
elev	1249.91	0.584464
elev	1256.92	0.583523
elev	1263.92	0.582583
elev	1270.93	0.581643
elev	1277.94	0.580704
elev	1284.94	0.579765
elev	1291.95	0.578826
elev	1298.96	0.577887
elev	1305.96	0.576949
elev	1312.97	0.576011
elev	1319.98	0.575074
elev	1326.98	0.574137
elev	1333.99	0.5732
elev	1341	0.572264
elev	1348	0.571327
elev	1355.01	0.570392
elev	1362.02	0.569457
elev	1369.02	0.568522
elev	1376.03	0.567587
elev	1383.04	0.566764
elev	1390.04	0.565941
elev	1397.05	0.565083
elev	1404.06	0.564224
elev	1411.07	0.563292
elev	1418.07	0.56236
elev	1425.08	0.561429
elev	1432.09	0.560498
elev	1439.09	0.559567
elev	1446.1	0.558637
elev	1453.11	0.560017
elev	1460.11	0.561397
elev	1467.12	0.560468
elev	1474.13	0.559538
elev	1481.13	0.558609
elev	1488.14	0.557681
elev	1495.15	0.556753
elev	1502.15	0.555826
elev	1509.16	0.554899
elev	1516.17	0.553972
elev	1523.17	0.553047
elev	1530.18	0.552121
elev	1537.19	0.553663
elev	1544.19	0.555205
elev	1551.2	0.554281
elev	1558.21	0.553357
elev	1565.21	0.552435
elev	1572.22	0.551512
elev	1579.23	0.550598
elev	1586.24	0.549684
elev	1593.24	0.548763
elev	1600.25	0.547843
elev	1607.26	0.56042
elev	1614.26	0.572996
elev	1621.27	0.572066
elev	1628.28	0.571135
elev	1635.28	0.570204
elev	1642.29	0.569274
elev	1649.3	0.574691
elev	1656.3	0.580108
elev	1663.31	0.579175
elev	1670.32	0.578243
elev	1677.32	0.57731
elev	1684.33	0.576378
elev	1691.34	0.575446
elev	1698.34	0.574515
elev	1705.35	0.573584
elev	1712.36	0.572653
elev	1719.36	0.571723
elev	1726.37	0.570793
elev	1733.38	0.569863
elev	1740.38	0.568934
elev	1747.39	0.568005
elev	1754.4	0.567076
elev	1761.41	0.566148
elev	1768.41	0.565221
elev	1775.42	0.564294
elev	1782.43	0.563366
elev	1789.43	0.56244
elev	1796.44	0.561514
elev	1803.45	0.560589
elev	1810.45	0.559663
elev	1817.46	0.585633
elev	1824.47	0.611603
elev	1831.47	0.610417
elev	1838.48	0.609232
elev	1845.49	0.60833
elev	1852.49	0.607429
elev	1859.5	0.606527
elev	1866.51	0.605625
elev	1873.51	0.604724
elev	1880.52	0.603822
elev	1887.53	0.612498
elev	1894.53	0.621175
elev	1901.54	0.620271
elev	1908.55	0.619368
elev	1915.55	0.618464
elev	1922.56	0.617561
elev	1929.57	0.623951
elev	1936.58	0.63034
elev	1943.58	0.629444
elev	1950.59	0.628548
elev	1957.6	0.633014
elev	1964.6	0.637481
elev	1971.61	0.63741
elev	1978.62	0.63734
elev	1985.62	0.627878
elev	1992.63	0.618417
elev	1999.64	0.608926
elev	2006.64	0.599434
elev	2013.65	0.598531
elev	2020.66	0.597628
elev	2027.66	0.596725
elev	2034.67	0.595822
elev	2041.68	0.594919
elev	2048.68	0.594017
elev	2055.69	0.593114
elev	2062.7	0.592211
elev	2069.7	0.591308
elev	2076.71	0.590406
elev	2083.72	0.589503
elev	2090.72	0.588601
elev	2097.73	0.587699
elev	2104.74	0.586796
elev	2111.75	0.585894
elev	2118.75	0.584992
elev	2125.76	0.584091
elev	2132.77	0.583189
elev	2139.77	0.582288
elev	2146.78	0.581386
elev	2153.79	0.580485
elev	2160.79	0.579584
elev	2167.8	0.64752
elev	2174.81	0.715457
elev	2181.81	0.714692
elev	2188.82	0.713928
elev	2195.83	0.736024
elev	2202.83	0.758121
elev	2209.84	0.75376
elev	2216.85	0.749399
elev	2223.85	0.747219
elev	2230.86	0.745039
elev	2237.87	0.647794
elev	2244.87	0.55055
elev	2251.88	0.548619
elev	2258.89	0.546689
elev	2265.89	0.544758
elev	2272.9	0.542828
elev	2279.91	0.540897
elev	2286.92	0.538967
elev	2293.92	0.537038
elev	2300.93	0.535109
elev	2307.94	0.533183
elev	2314.94	0.531256
elev	2321.95	0.529332
elev	2328.96	0.527409
elev	2335.96	0.525489
elev	2342.97	0.523569
elev	2349.98	0.521654
elev	2356.98	0.519739
elev	2363.99	0.517829
elev	2371	0.515919
elev	2378	0.514016
elev	2385.01	0.512112
elev	2392.02	0.510215
elev	2399.02	0.508319
elev	2406.03	0.506429
elev	2413.04	0.50454
elev	2420.04	0.502462
elev	2427.05	0.500384
elev	2434.06	0.496679
elev	2441.06	0.492974
elev	2448.07	0.489285
elev	2455.08	0.485597
elev	2462.09	0.481926
elev	2469.09	0.478255
elev	2476.1	0.474603
elev	2483.11	0.470952
elev	2490.11	0.467321
elev	2497.12	0.46369
elev	2504.13	0.460081
elev	2511.13	0.456472
elev	2518.14	0.452886
elev	2525.15	0.449301
elev	2532.15	0.44574
elev	2539.16	0.442179
elev	2546.17	0.438643
elev	2553.17	0.435108
elev	2560.18	0.431599
elev	2567.19	0.428091
elev	2574.19	0.42461
elev	2581.2	0.42113
elev	2588.21	0.417678
elev	2595.21	0.414226
elev	2602.22	0.410805
elev	2609.23	0.407383
elev	2616.23	0.403992
elev	2623.24	0.400601
elev	2630.25	0.397242
elev	2637.26	0.393883
elev	2644.26	0.390557
elev	2651.27	0.38723
elev	2658.28	0.383937
elev	2665.28	0.380644
elev	2672.29	0.377385
elev	2679.3	0.374125
elev	2686.3	0.370901
elev	2693.31	0.367676
elev	2700.32	0.364487
elev	2707.32	0.361298
elev	2714.33	0.358144
elev	2721.34	0.354991
elev	2728.34	0.351874
elev	2735.35	0.348757
elev	2742.36	0.345677
elev	2749.36	0.342596
elev	2756.37	0.339553
elev	2763.38	0.33651
elev	2770.38	0.333504
elev	2777.39	0.330499
elev	2784.4	0.327531
elev	2791.4	0.324564
elev	2798.41	0.321634
elev	2805.42	0.318705
elev	2812.43	0.315814
elev	2819.43	0.312922
elev	2826.44	0.31007
elev	2833.45	0.307217
elev	2840.45	0.304404
elev	2847.46	0.30159
elev	2854.47	0.298815
elev	2861.47	0.29604
elev	2868.48	0.293304
elev	2875.49	0.290569
elev	2882.49	0.287872
elev	2889.5	0.285175
elev	2896.51	0.282517
elev	2903.51	0.279859
elev	2910.52	0.27724
elev	2917.53	0.274621
elev	2924.53	0.272042
elev	2931.54	0.269462
elev	2938.55	0.266921
elev	2945.55	0.26438
elev	2952.56	0.261878
elev	2959.57	0.259375
elev	2966.57	0.256912
elev	2973.58	0.254448
elev	2980.59	0.252023
elev	2987.6	0.249598
elev	2994.6	0.247212
elev	3001.61	0.244825
elev	3008.62	0.242477
elev	3015.62	0.240128
elev	3022.63	0.237817
elev	3029.64	0.235507
elev	3036.64	0.233234
elev	3043.65	0.230961
elev	3050.66	0.228725
elev	3057.66	0.22649
elev	3064.67	0.224292
elev	3071.68	0.222093
elev	3078.68	0.219932
elev	3085.69	0.21777
elev	3092.7	0.215645
elev	3099.7	0.21352
elev	3106.71	0.211431
elev	3113.72	0.209343
elev	3120.72	0.20729
elev	3127.73	0.205237
elev	3134.74	0.20322
elev	3141.74	0.201202
elev	3148.75	0.19922
elev	3155.76	0.197238
elev	3162.77	0.195291
elev	3169.77	0.193343
elev	3176.78	0.19143
elev	3183.79	0.189518
elev	3190.79	0.187639
elev	3197.8	0.18576
elev	3204.81	0.183915
elev	3211.81	0.18207
elev	3218.82	0.180258
elev	3225.83	0.178446
elev	3232.83	0.176667
elev	3239.84	0.174888
elev	3246.85	0.173141
elev	3253.85	0.171394
elev	3260.86	0.16968
elev	3267.87	0.167965
elev	3274.87	0.166282
elev	3281.88	0.164599
elev	3288.89	0.162947
elev	3295.89	0.161296
elev	3302.9	0.159675
elev	3309.91	0.158053
elev	3316.91	0.156463
elev	3323.92	0.154872
elev	3330.93	0.153311
elev	3337.94	0.15175
elev	3344.94	0.150219
elev	3351.95	0.148688
elev	3358.96	0.147185
elev	3365.96	0.145683
elev	3372.97	0.144209
elev	3379.98	0.142735
elev	3386.98	0.14129
elev	3393.99	0.139844
elev	3401	0.138426
elev	3408	0.137008
elev	3415.01	0.135618
elev	3422.02	0.134227
elev	3429.02	0.132863
elev	3436.03	0.1315
elev	3443.04	0.130162
elev	3450.04	0.128825
elev	3457.05	0.127514
elev	3464.06	0.126202
elev	3471.06	0.124917
elev	3478.07	0.123631
elev	3485.08	0.12237
elev	3492.08	0.12111
elev	3499.09	0.119874
elev	3506.1	0.118638
elev	3513.11	0.117427
elev	3520.11	0.116215
elev	3527.12	0.115028
elev	3534.13	0.11384
elev	3541.13	0.112676
elev	3548.14	0.111512
elev	3555.15	0.110371
elev	3562.15	0.10923
elev	3569.16	0.108111
elev	3576.17	0.106993
elev	3583.17	0.105897
elev	3590.18	0.104801
elev	3597.19	0.103727
elev	3604.19	0.102653
elev	3611.2	0.1016
elev	3618.21	0.100548
elev	3625.21	0.0995161
elev	3632.22	0.0984846
elev	3639.23	0.0974738
elev	3646.23	0.096463
elev	3653.24	0.0954726
elev	3660.25	0.0944822
elev	3667.25	0.0935117
elev	3674.26	0.0925413
elev	3681.27	0.0915905
elev	3688.28	0.0906397
elev	3695.28	0.0897081
elev	3702.29	0.0887765
elev	3709.3	0.0878638
elev	3716.3	0.0869511
elev	3723.31	0.086057
elev	3730.32	0.0851628
elev	3737.32	0.0842869
elev	3744.33	0.0834109
elev	3751.34	0.0825528
elev	3758.34	0.0816947
elev	3765.35	0.0808541
elev	3772.36	0.0800135
elev	3779.36	0.07919
elev	3786.37	0.0783666
elev	3793.38	0.07756
elev	3800.38	0.0767534
elev	3807.39	0.0759633
elev	3814.4	0.0751732
elev	3821.4	0.0743993
elev	3828.41	0.0736255
elev	3835.42	0.0728674
elev	3842.42	0.0721094
elev	3849.43	0.071367
elev	3856.44	0.0706246
elev	3863.45	0.0698974
elev	3870.45	0.0691703
elev	3877.46	0.0684581
elev	3884.47	0.0677459
elev	3891.47	0.0670483
elev	3898.48	0.0663508
elev	3905.49	0.0656677
elev	3912.49	0.0649845
elev	3919.5	0.0643155
elev	3926.51	0.0636465
elev	3933.51	0.0629912
elev	3940.52	0.062336
elev	3947.53	0.0616943
elev	3954.53	0.0610527
elev	3961.54	0.0604243
elev	3968.55	0.0597959
elev	3975.55	0.0591805
elev	3982.56	0.0585651
elev	3989.57	0.0579624
elev	3996.57	0.0573597
elev	4003.58	0.0567696
elev	4010.59	0.0561794
elev	4017.59	0.0556015
elev	4024.6	0.0550236
elev	4031.61	0.0544576
elev	4038.62	0.0538917
elev	4045.62	0.0533375
elev	4052.63	0.0527833
elev	4059.64	0.0522406
elev	4066.64	0.0516979
elev	4073.65	0.0511665
elev	4080.66	0.0506351
elev	4087.66	0.0501147
elev	4094.67	0.0495944
elev	4101.68	0.0490848
elev	4108.68	0.0485753
elev	4115.69	0.0480763
elev	4122.7	0.0475774
elev	4129.7	0.0470888
elev	4136.71	0.0466002
elev	4143.72	0.0461218
elev	4150.72	0.0456434
elev	4157.73	0.0451749
elev	4164.74	0.0447065
elev	4171.74	0.0442478
elev	4178.75	0.0437891
elev	4185.76	0.04334
elev	4192.76	0.0428908
elev	4199.77	0.042451
elev	4206.78	0.0420112
elev	4213.79	0.0415806
elev	4220.79	0.04115
elev	4227.8	0.0407283
elev	4234.81	0.0403066
elev	4241.81	0.0398938
elev	4248.82	0.0394809
elev	4255.83	0.0390766
elev	4262.83	0.0386723
elev	4269.84	0.0382765
elev	4276.85	0.0378807
elev	4283.85	0.0374931
elev	4290.86	0.0371055
elev	4297.87	0.0367259
elev	4304.87	0.0363464
elev	4311.88	0.0359748
elev	4318.89	0.0356032
elev	4325.89	0.0352393
elev	4332.9	0.0348754
elev	4339.91	0.0345191
elev	4346.91	0.0341629
elev	4353.92	0.033814
elev	4360.93	0.0334651
elev	4367.93	0.0331235
elev	4374.94	0.032782
elev	4381.95	0.0324475
elev	4388.96	0.032113
elev	4395.96	0.0317855
elev	4402.97	0.031458
elev	4409.98	0.0311373
elev	4416.98	0.0308166
elev	4423.99	0.0305026
elev	4431	0.0301886
elev	4438	0.0298811
elev	4445.01	0.0295736
elev	4452.02	0.0292726
elev	4459.02	0.0289715
elev	4466.03	0.0286767
elev	4473.04	0.0283819
elev	4480.04	0.0280933
elev	4487.05	0.0278046
elev	4494.06	0.0275219
elev	4501.06	0.0272393
elev	4508.07	0.0269625
elev	4515.08	0.0266857
elev	4522.08	0.0264147
elev	4529.09	0.0261437
elev	4536.1	0.0258783
elev	4543.1	0.0256129
elev	4550.11	0.025353
elev	4557.12	0.0250932
elev	4564.13	0.0248387
elev	4571.13	0.0245843
elev	4578.14	0.0243351
elev	4585.15	0.0240859
elev	4592.15	0.0238419
elev	4599.16	0.0235979
elev	4606.17	0.023359
elev	4613.17	0.02312
elev	4620.18	0.0228861
elev	4627.19	0.0226521
elev	4634.19	0.022423
elev	4641.2	0.0221938
elev	4648.21	0.0219695
elev	4655.21	0.0217451
elev	4662.22	0.0215254
elev	4669.23	0.0213057
elev	4676.23	0.0210906
elev	4683.24	0.0208754
elev	4690.25	0.0206647
elev	4697.25	0.020454
elev	4704.26	0.0202477
elev	4711.27	0.0200413
elev	4718.27	0.0198393
elev	4725.28	0.0196372
elev	4732.29	0.0194394
elev	4739.3	0.0192415
elev	4746.3	0.0190477
elev	4753.31	0.0188539
elev	4760.32	0.0186642
elev	4767.32	0.0184744
elev	4774.33	0.0182886
elev	4781.34	0.0181027
elev	4788.34	0.0179207
elev	4795.35	0.0177387
elev	4802.36	0.0175605
elev	4809.36	0.0173822
elev	4816.37	0.0172076
elev	4823.38	0.0170331
elev	4830.38	0.0168621
elev	4837.39	0.0166912
elev	4844.4	0.0165237
elev	4851.4	0.0163563
elev	4858.41	0.0161923
elev	4865.42	0.0160284
elev	4872.42	0.0158678
elev	4879.43	0.0157072
elev	4886.44	0.0155499
elev	4893.44	0.0153926
elev	4900.45	0.0152385
elev	4907.46	0.0150845
elev	4914.47	0.0149336
elev	4921.47	0.0147827
elev	4928.48	0.014635
elev	4935.49	0.0144872
elev	4942.49	0.0143425
elev	4949.5	0.0141977
elev	4956.51	0.014056
elev	4963.51	0.0139142
elev	4970.52	0.0137754
elev	4977.53	0.0136365
elev	4984.53	0.0135006
elev	4991.54	0.0133646
elev	4998.55	0.0132314
elev	5005.55	0.0130982
elev	5012.56	0.0129677
elev	5019.57	0.0128372
elev	5026.57	0.0127094
elev	5033.58	0.0125817
elev	5040.59	0.0124565
elev	5047.59	0.0123313
elev	5054.6	0.0122087
elev	5061.61	0.0120861
elev	5068.61	0.011966
elev	5075.62	0.0118459
elev	5082.63	0.0117283
elev	5089.64	0.0116106
elev	5096.64	0.0114954
elev	5103.65	0.0113802
elev	5110.66	0.0112673
elev	5117.66	0.0111544
elev	5124.67	0.0110438
elev	5131.68	0.0109333
elev	5138.68	0.0108249
elev	5145.69	0.0107166
elev	5152.7	0.0106105
elev	5159.7	0.0105044
elev	5166.71	0.0104005
elev	5173.72	0.0102966
elev	5180.72	0.0101947
elev	5187.73	0.0100929
elev	5194.74	0.00999317
elev	5201.74	0.00989342
elev	5208.75	0.00979571
elev	5215.76	0.009698
elev	5222.76	0.00960227
elev	5229.77	0.00950655
elev	5236.78	0.00941277
elev	5243.78	0.009319
elev	5250.79	0.00922713
elev	5257.8	0.00913526
elev	5264.81	0.00904525
elev	5271.81	0.00895525
elev	5278.82	0.00886707
elev	5285.83	0.00877889
elev	5292.83	0.00869251
elev	5299.84	0.00860612
elev	5306.85	0.00852149
elev	5313.85	0.00843685
elev	5320.86	0.00835394
elev	5327.87	0.00827102
elev	5334.87	0.00818978
elev	5341.88	0.00810854
elev	5348.89	0.00802895
elev	5355.89	0.00794936
elev	5362.9	0.00787137
elev	5369.91	0.00779339
elev	5376.91	0.00771698
elev	5383.92	0.00764058
elev	5390.93	0.00756572
elev	5397.93	0.00749085
elev	5404.94	0.00741751
elev	5411.95	0.00734416
elev	5418.95	0.00727229
elev	5425.96	0.00720043
elev	5432.97	0.00713001
elev	5439.98	0.00705959
elev	5446.98	0.00699059
elev	5453.99	0.00692159
elev	5461	0.00685399
elev	5468	0.00678638
elev	5475.01	0.00672013
elev	5482.02	0.00665389
elev	5489.02	0.00658897
elev	5496.03	0.00652406
elev	5503.04	0.00646046
elev	5510.04	0.00639685
elev	5517.05	0.00633452
elev	5524.06	0.0062722
elev	5531.06	0.00621112
elev	5538.07	0.00615005
elev	5545.08	0.0060902
elev	5552.08	0.00603035
elev	5559.09	0.0059717
elev	5566.1	0.00591305
elev	5573.1	0.00585558
elev	5580.11	0.00579811
elev	5587.12	0.00574179
elev	5594.12	0.00568547
elev	5601.13	0.00563028
elev	5608.14	0.00557509
elev	5615.15	0.005521
elev	5622.15	0.00546692
elev	5629.16	0.00541391
elev	5636.17	0.00536091
elev	5643.17	0.00530896
elev	5650.18	0.00525702
elev	5657.19	0.00520611
elev	5664.19	0.00515521
elev	5671.2	0.00510532
elev	5678.21	0.00505543
elev	5685.21	0.00500653
elev	5692.22	0.00495764
elev	5699.23	0.00490972
elev	5706.23	0.0048618
elev	5713.24	0.00481484
elev	5720.25	0.00476788
elev	5727.25	0.00472185
elev	5734.26	0.00467582
elev	5741.27	0.00463071
elev	5748.27	0.00458559
elev	5755.28	0.00454138
elev	5762.29	0.00449717
elev	5769.29	0.00445383
elev	5776.3	0.0044105
elev	5783.31	0.00436802
elev	5790.32	0.00432555
elev	5797.32	0.00428392
elev	5804.33	0.00424229
elev	5811.34	0.00212115
elev	5818.34	0
elev	5825.35	0
elev	5832.36	0
elev	5839.36	0
elev	5846.37	0
elev	5853.38	0
elev	5860.38	0
elev	5867.39	0
elev	5874.4	0
elev	5881.4	0
elev	5888.41	0
elev	5895.42	0
elev	5902.42	0
elev	5909.43	0
elev	5916.44	0
elev	5923.44	0
elev	5930.45	0
elev	5937.46	0
elev	5944.46	0
elev	5951.47	0
elev	5958.48	0
elev	5965.49	0
elev	5972.49	0
elev	5979.5	0
elev	5986.51	0
elev	5993.51	0
elev	6000.52	0
elev	6007.53	0
elev	6014.53	0
elev	6021.54	0
elev	6028.55	0
elev	6035.55	0
elev	6042.56	0
elev	6049.57	0
elev	6056.57	0
elev	6063.58	0
elev	6070.59	0
elev	6077.59	0
elev	6084.6	0
elev	6091.61	0
elev	6098.61	0
elev	6105.62	0
elev	6112.63	0
elev	6119.63	0
elev	6126.64	0
elev	6133.65	0
elev	6140.66	0
elev	6147.66	0
elev	6154.67	0
elev	6161.68	0
elev	6168.68	0
elev	6175.69	0
elev	6182.7	0
elev	6189.7	0
elev	6196.71	0
elev	6203.72	0
elev	6210.72	0
elev	6217.73	0
elev	6224.74	0
elev	6231.74	0
elev	6238.75	0
elev	6245.76	0
elev	6252.76	0
elev	6259.77	0
elev	6266.78	0
elev	6273.78	0
elev	6280.79	0
elev	6287.8	0
elev	6294.8	0
elev	6301.81	0
elev	6308.82	0
elev	6315.83	0
elev	6322.83	0
elev	6329.84	0
elev	6336.85	0
elev	6343.85	0
elev	6350.86	0
elev	6357.87	0
elev	6364.87	0
elev	6371.88	0
elev	6378.89	0
elev	6385.89	0
elev	6392.9	0
